# Supplementary material for: Ectopic Olfactory Receptors in Oral Health and Disease: Molecular Links Between Chemosensing, Tissue Repair, Inflammation, and Cancer
Source: Int J Mol Sci. 2026 Jul 7;27(13):6093. doi: 10.3390/ijms27136093 (PMC13362352; doi:10.3390/ijms27136093)
Supplement: Supplementary file 1 [file ijms-27-06093-s001.zip]

Archive with 1 entries (1 files):
- Table S1. Public database OR expression.xlsx
