# Supplementary material for: Ectopic Olfactory Receptors in Oral Health and Disease: Molecular Links Between Chemosensing, Tissue Repair, Inflammation, and Cancer
Source: Int J Mol Sci. 2026 Jul 7;27(13):6093. doi: 10.3390/ijms27136093 (PMC13362352; doi:10.3390/ijms27136093)
Supplement: Supplementary file 1 [file ijms-27-06093-s001.zip › Table S1. Public database OR expression.xlsx]

## Sheet: Methods
Supplementary Table S1.	Public database-based OR expression survey.
Purpose	HPA-derived bulk tissue expression data for candidate ORs discussed in the review.
Input files	rna_tissue_consensus-selected.csv; rna_tissue_gtex_selected.csv; rna_tissue_detail_gtex_selected.csv
Candidate ORs	OR7C1, OR51E1, OR51E2, OR2AT4, OR1A2, OR2J2, OR5B3, OR52N4, OR10A3, OR6K6, OR7A5, OR6Q1
Detection threshold	Detected: nTPM ≥ 1; Low/trace: 0 < nTPM < 1; Not detected: nTPM = 0
Important interpretation	Database-derived RNA expression is supportive and hypothesis-generating only. It does not establish receptor protein localization or functional OR signaling.
Scope	This table summarizes selected bulk RNA-expression signals and does not include single-cell reanalysis.

## Sheet: HPA_summary_by_gene
Gene symbol	Context in review	Maximum nTPM in selected HPA oral-related datasets	Highest source/tissue	Detected count	Low/trace count	Not detected count	Overall interpretation
OR7C1	OSCC / CSC-associated immunological target	0.2	HPA consensus tissue: salivary gland	0	4	4	Only low/trace expression was observed in oral-related HPA datasets; hypothesis-generating.
OR51E1	Candidate SCFA/carboxylic acid-responsive OR	3.7	HPA consensus tissue: tongue	1	7	0	At least one oral-related HPA dataset showed nTPM ≥ 1; interpret as expression-level support only.
OR51E2	Olfr78-related; candidate SCFA/lactate-responsive OR	0.3	HPA consensus tissue: tongue	0	1	7	Only low/trace expression was observed in oral-related HPA datasets; hypothesis-generating.
OR2AT4	Sandalore-responsive OR; wound-healing comparator	0.2	HPA consensus tissue: salivary gland	0	3	5	Only low/trace expression was observed in oral-related HPA datasets; hypothesis-generating.
OR1A2	Taste disorder / dysgeusia-related candidate	0	HPA consensus tissue: esophagus	0	0	8	No oral-related HPA dataset showed detectable expression.
OR2J2	Taste disorder / dysgeusia-related candidate	0	HPA consensus tissue: esophagus	0	0	8	No oral-related HPA dataset showed detectable expression.
OR5B3	PDL fibroblast wound-response candidate	0	HPA consensus tissue: esophagus	0	0	8	No oral-related HPA dataset showed detectable expression.
OR52N4	PDL fibroblast wound-response candidate	1.1	HPA consensus tissue: tonsil	1	7	0	At least one oral-related HPA dataset showed nTPM ≥ 1; interpret as expression-level support only.
OR10A3	PDL fibroblast wound-response candidate	0	HPA consensus tissue: esophagus	0	0	8	No oral-related HPA dataset showed detectable expression.
OR6K6	Periodontal lesion-associated transcriptomic signal	0	HPA consensus tissue: esophagus	0	0	8	No oral-related HPA dataset showed detectable expression.
OR7A5	Tongue epithelial OR-related transcript	0.2	HPA consensus tissue: salivary gland	0	3	5	Only low/trace expression was observed in oral-related HPA datasets; hypothesis-generating.
OR6Q1	Tongue epithelial OR-related transcript	0	HPA consensus tissue: esophagus	0	0	8	No oral-related HPA dataset showed detectable expression.
Main HPA-based observations
OR51E1 showed the clearest oral-related signal in the HPA consensus dataset, with detection in tongue (nTPM 3.7) and low/trace expression in salivary gland, tonsil, and esophagus.
OR52N4 showed detection in tonsil (nTPM 1.1) and low/trace expression in tongue, salivary gland, and esophagus-related tissues.
OR51E2, OR7C1, OR7A5, and OR2AT4 showed only low/trace signals in selected oral-related HPA datasets.
OR1A2, OR2J2, OR5B3, OR6K6, OR6Q1, and OR10A3 were not detected in the selected oral-related HPA datasets.
These findings should be interpreted as supportive and hypothesis-generating, not as evidence of receptor protein localization or functional OR signaling.

## Sheet: S1A_HPA_bulk_tissue
Gene symbol	Ensembl ID	Context in review	Database/source	Tissue/sample	Cell type/compartment	Expression metric	Expression value	Detection level	Interpretation	Notes/limitations
OR7C1	ENSG00000127530	OSCC / CSC-associated immunological target	HPA consensus tissue	esophagus	bulk tissue	nTPM	0.1	Low/trace	Low-abundance transcript; hypothesis-generating	HPA-derived bulk RNA-seq value; not cell-type specific
OR7C1	ENSG00000127530	OSCC / CSC-associated immunological target	HPA consensus tissue	salivary gland	bulk tissue	nTPM	0.2	Low/trace	Low-abundance transcript; hypothesis-generating	HPA-derived bulk RNA-seq value; not cell-type specific
OR7C1	ENSG00000127530	OSCC / CSC-associated immunological target	HPA consensus tissue	tongue	bulk tissue	nTPM	0	Not detected	Not detected in this dataset/tissue	HPA-derived bulk RNA-seq value; not cell-type specific
OR7C1	ENSG00000127530	OSCC / CSC-associated immunological target	HPA consensus tissue	tonsil	bulk tissue	nTPM	0	Not detected	Not detected in this dataset/tissue	HPA-derived bulk RNA-seq value; not cell-type specific
OR7C1	ENSG00000127530	OSCC / CSC-associated immunological target	HPA/GTEx tissue	esophagus	bulk tissue	nTPM	0	Not detected	Not detected in this dataset/tissue	HPA-derived bulk RNA-seq value; not cell-type specific
OR7C1	ENSG00000127530	OSCC / CSC-associated immunological target	HPA/GTEx tissue	salivary gland	bulk tissue	nTPM	0.2	Low/trace	Low-abundance transcript; hypothesis-generating	HPA-derived bulk RNA-seq value; not cell-type specific
OR7C1	ENSG00000127530	OSCC / CSC-associated immunological target	HPA/GTEx tissue detail	Esophagus - Mucosa	bulk tissue	nTPM	0	Not detected	Not detected in this dataset/tissue	HPA-derived bulk RNA-seq value; not cell-type specific
OR7C1	ENSG00000127530	OSCC / CSC-associated immunological target	HPA/GTEx tissue detail	Minor Salivary Gland	bulk tissue	nTPM	0.2	Low/trace	Low-abundance transcript; hypothesis-generating	HPA-derived bulk RNA-seq value; not cell-type specific
OR51E1	ENSG00000180785	Candidate SCFA/carboxylic acid-responsive OR	HPA consensus tissue	esophagus	bulk tissue	nTPM	0.1	Low/trace	Low-abundance transcript; hypothesis-generating	HPA-derived bulk RNA-seq value; not cell-type specific
OR51E1	ENSG00000180785	Candidate SCFA/carboxylic acid-responsive OR	HPA consensus tissue	salivary gland	bulk tissue	nTPM	0.2	Low/trace	Low-abundance transcript; hypothesis-generating	HPA-derived bulk RNA-seq value; not cell-type specific
OR51E1	ENSG00000180785	Candidate SCFA/carboxylic acid-responsive OR	HPA consensus tissue	tongue	bulk tissue	nTPM	3.7	Detected	Detected transcript; supportive but not functional evidence	HPA-derived bulk RNA-seq value; not cell-type specific
OR51E1	ENSG00000180785	Candidate SCFA/carboxylic acid-responsive OR	HPA consensus tissue	tonsil	bulk tissue	nTPM	0.2	Low/trace	Low-abundance transcript; hypothesis-generating	HPA-derived bulk RNA-seq value; not cell-type specific
OR51E1	ENSG00000180785	Candidate SCFA/carboxylic acid-responsive OR	HPA/GTEx tissue	esophagus	bulk tissue	nTPM	0.1	Low/trace	Low-abundance transcript; hypothesis-generating	HPA-derived bulk RNA-seq value; not cell-type specific
OR51E1	ENSG00000180785	Candidate SCFA/carboxylic acid-responsive OR	HPA/GTEx tissue	salivary gland	bulk tissue	nTPM	0.2	Low/trace	Low-abundance transcript; hypothesis-generating	HPA-derived bulk RNA-seq value; not cell-type specific
OR51E1	ENSG00000180785	Candidate SCFA/carboxylic acid-responsive OR	HPA/GTEx tissue detail	Esophagus - Mucosa	bulk tissue	nTPM	0.1	Low/trace	Low-abundance transcript; hypothesis-generating	HPA-derived bulk RNA-seq value; not cell-type specific
OR51E1	ENSG00000180785	Candidate SCFA/carboxylic acid-responsive OR	HPA/GTEx tissue detail	Minor Salivary Gland	bulk tissue	nTPM	0.2	Low/trace	Low-abundance transcript; hypothesis-generating	HPA-derived bulk RNA-seq value; not cell-type specific
OR51E2	ENSG00000167332	Olfr78-related; candidate SCFA/lactate-responsive OR	HPA consensus tissue	esophagus	bulk tissue	nTPM	0	Not detected	Not detected in this dataset/tissue	HPA-derived bulk RNA-seq value; not cell-type specific
OR51E2	ENSG00000167332	Olfr78-related; candidate SCFA/lactate-responsive OR	HPA consensus tissue	salivary gland	bulk tissue	nTPM	0	Not detected	Not detected in this dataset/tissue	HPA-derived bulk RNA-seq value; not cell-type specific
OR51E2	ENSG00000167332	Olfr78-related; candidate SCFA/lactate-responsive OR	HPA consensus tissue	tongue	bulk tissue	nTPM	0.3	Low/trace	Low-abundance transcript; hypothesis-generating	HPA-derived bulk RNA-seq value; not cell-type specific
OR51E2	ENSG00000167332	Olfr78-related; candidate SCFA/lactate-responsive OR	HPA consensus tissue	tonsil	bulk tissue	nTPM	0	Not detected	Not detected in this dataset/tissue	HPA-derived bulk RNA-seq value; not cell-type specific
OR51E2	ENSG00000167332	Olfr78-related; candidate SCFA/lactate-responsive OR	HPA/GTEx tissue	esophagus	bulk tissue	nTPM	0	Not detected	Not detected in this dataset/tissue	HPA-derived bulk RNA-seq value; not cell-type specific
OR51E2	ENSG00000167332	Olfr78-related; candidate SCFA/lactate-responsive OR	HPA/GTEx tissue	salivary gland	bulk tissue	nTPM	0	Not detected	Not detected in this dataset/tissue	HPA-derived bulk RNA-seq value; not cell-type specific
OR51E2	ENSG00000167332	Olfr78-related; candidate SCFA/lactate-responsive OR	HPA/GTEx tissue detail	Esophagus - Mucosa	bulk tissue	nTPM	0	Not detected	Not detected in this dataset/tissue	HPA-derived bulk RNA-seq value; not cell-type specific
OR51E2	ENSG00000167332	Olfr78-related; candidate SCFA/lactate-responsive OR	HPA/GTEx tissue detail	Minor Salivary Gland	bulk tissue	nTPM	0	Not detected	Not detected in this dataset/tissue	HPA-derived bulk RNA-seq value; not cell-type specific
OR2AT4	ENSG00000171561	Sandalore-responsive OR; wound-healing comparator	HPA consensus tissue	esophagus	bulk tissue	nTPM	0.1	Low/trace	Low-abundance transcript; hypothesis-generating	HPA-derived bulk RNA-seq value; not cell-type specific
OR2AT4	ENSG00000171561	Sandalore-responsive OR; wound-healing comparator	HPA consensus tissue	salivary gland	bulk tissue	nTPM	0.2	Low/trace	Low-abundance transcript; hypothesis-generating	HPA-derived bulk RNA-seq value; not cell-type specific
OR2AT4	ENSG00000171561	Sandalore-responsive OR; wound-healing comparator	HPA consensus tissue	tongue	bulk tissue	nTPM	0	Not detected	Not detected in this dataset/tissue	HPA-derived bulk RNA-seq value; not cell-type specific
OR2AT4	ENSG00000171561	Sandalore-responsive OR; wound-healing comparator	HPA consensus tissue	tonsil	bulk tissue	nTPM	0.1	Low/trace	Low-abundance transcript; hypothesis-generating	HPA-derived bulk RNA-seq value; not cell-type specific
OR2AT4	ENSG00000171561	Sandalore-responsive OR; wound-healing comparator	HPA/GTEx tissue	esophagus	bulk tissue	nTPM	0	Not detected	Not detected in this dataset/tissue	HPA-derived bulk RNA-seq value; not cell-type specific
OR2AT4	ENSG00000171561	Sandalore-responsive OR; wound-healing comparator	HPA/GTEx tissue	salivary gland	bulk tissue	nTPM	0	Not detected	Not detected in this dataset/tissue	HPA-derived bulk RNA-seq value; not cell-type specific
OR2AT4	ENSG00000171561	Sandalore-responsive OR; wound-healing comparator	HPA/GTEx tissue detail	Esophagus - Mucosa	bulk tissue	nTPM	0	Not detected	Not detected in this dataset/tissue	HPA-derived bulk RNA-seq value; not cell-type specific
OR2AT4	ENSG00000171561	Sandalore-responsive OR; wound-healing comparator	HPA/GTEx tissue detail	Minor Salivary Gland	bulk tissue	nTPM	0	Not detected	Not detected in this dataset/tissue	HPA-derived bulk RNA-seq value; not cell-type specific
OR1A2	ENSG00000172150	Taste disorder / dysgeusia-related candidate	HPA consensus tissue	esophagus	bulk tissue	nTPM	0	Not detected	Not detected in this dataset/tissue	HPA-derived bulk RNA-seq value; not cell-type specific
OR1A2	ENSG00000172150	Taste disorder / dysgeusia-related candidate	HPA consensus tissue	salivary gland	bulk tissue	nTPM	0	Not detected	Not detected in this dataset/tissue	HPA-derived bulk RNA-seq value; not cell-type specific
OR1A2	ENSG00000172150	Taste disorder / dysgeusia-related candidate	HPA consensus tissue	tongue	bulk tissue	nTPM	0	Not detected	Not detected in this dataset/tissue	HPA-derived bulk RNA-seq value; not cell-type specific
OR1A2	ENSG00000172150	Taste disorder / dysgeusia-related candidate	HPA consensus tissue	tonsil	bulk tissue	nTPM	0	Not detected	Not detected in this dataset/tissue	HPA-derived bulk RNA-seq value; not cell-type specific
OR1A2	ENSG00000172150	Taste disorder / dysgeusia-related candidate	HPA/GTEx tissue	esophagus	bulk tissue	nTPM	0	Not detected	Not detected in this dataset/tissue	HPA-derived bulk RNA-seq value; not cell-type specific
OR1A2	ENSG00000172150	Taste disorder / dysgeusia-related candidate	HPA/GTEx tissue	salivary gland	bulk tissue	nTPM	0	Not detected	Not detected in this dataset/tissue	HPA-derived bulk RNA-seq value; not cell-type specific
OR1A2	ENSG00000172150	Taste disorder / dysgeusia-related candidate	HPA/GTEx tissue detail	Esophagus - Mucosa	bulk tissue	nTPM	0	Not detected	Not detected in this dataset/tissue	HPA-derived bulk RNA-seq value; not cell-type specific
OR1A2	ENSG00000172150	Taste disorder / dysgeusia-related candidate	HPA/GTEx tissue detail	Minor Salivary Gland	bulk tissue	nTPM	0	Not detected	Not detected in this dataset/tissue	HPA-derived bulk RNA-seq value; not cell-type specific
OR2J2	ENSG00000204700	Taste disorder / dysgeusia-related candidate	HPA consensus tissue	esophagus	bulk tissue	nTPM	0	Not detected	Not detected in this dataset/tissue	HPA-derived bulk RNA-seq value; not cell-type specific
OR2J2	ENSG00000204700	Taste disorder / dysgeusia-related candidate	HPA consensus tissue	salivary gland	bulk tissue	nTPM	0	Not detected	Not detected in this dataset/tissue	HPA-derived bulk RNA-seq value; not cell-type specific
OR2J2	ENSG00000204700	Taste disorder / dysgeusia-related candidate	HPA consensus tissue	tongue	bulk tissue	nTPM	0	Not detected	Not detected in this dataset/tissue	HPA-derived bulk RNA-seq value; not cell-type specific
OR2J2	ENSG00000204700	Taste disorder / dysgeusia-related candidate	HPA consensus tissue	tonsil	bulk tissue	nTPM	0	Not detected	Not detected in this dataset/tissue	HPA-derived bulk RNA-seq value; not cell-type specific
OR2J2	ENSG00000204700	Taste disorder / dysgeusia-related candidate	HPA/GTEx tissue	esophagus	bulk tissue	nTPM	0	Not detected	Not detected in this dataset/tissue	HPA-derived bulk RNA-seq value; not cell-type specific
OR2J2	ENSG00000204700	Taste disorder / dysgeusia-related candidate	HPA/GTEx tissue	salivary gland	bulk tissue	nTPM	0	Not detected	Not detected in this dataset/tissue	HPA-derived bulk RNA-seq value; not cell-type specific
OR2J2	ENSG00000204700	Taste disorder / dysgeusia-related candidate	HPA/GTEx tissue detail	Esophagus - Mucosa	bulk tissue	nTPM	0	Not detected	Not detected in this dataset/tissue	HPA-derived bulk RNA-seq value; not cell-type specific
OR2J2	ENSG00000204700	Taste disorder / dysgeusia-related candidate	HPA/GTEx tissue detail	Minor Salivary Gland	bulk tissue	nTPM	0	Not detected	Not detected in this dataset/tissue	HPA-derived bulk RNA-seq value; not cell-type specific
OR5B3	ENSG00000172769	PDL fibroblast wound-response candidate	HPA consensus tissue	esophagus	bulk tissue	nTPM	0	Not detected	Not detected in this dataset/tissue	HPA-derived bulk RNA-seq value; not cell-type specific
OR5B3	ENSG00000172769	PDL fibroblast wound-response candidate	HPA consensus tissue	salivary gland	bulk tissue	nTPM	0	Not detected	Not detected in this dataset/tissue	HPA-derived bulk RNA-seq value; not cell-type specific
OR5B3	ENSG00000172769	PDL fibroblast wound-response candidate	HPA consensus tissue	tongue	bulk tissue	nTPM	0	Not detected	Not detected in this dataset/tissue	HPA-derived bulk RNA-seq value; not cell-type specific
OR5B3	ENSG00000172769	PDL fibroblast wound-response candidate	HPA consensus tissue	tonsil	bulk tissue	nTPM	0	Not detected	Not detected in this dataset/tissue	HPA-derived bulk RNA-seq value; not cell-type specific
OR5B3	ENSG00000172769	PDL fibroblast wound-response candidate	HPA/GTEx tissue	esophagus	bulk tissue	nTPM	0	Not detected	Not detected in this dataset/tissue	HPA-derived bulk RNA-seq value; not cell-type specific
OR5B3	ENSG00000172769	PDL fibroblast wound-response candidate	HPA/GTEx tissue	salivary gland	bulk tissue	nTPM	0	Not detected	Not detected in this dataset/tissue	HPA-derived bulk RNA-seq value; not cell-type specific
OR5B3	ENSG00000172769	PDL fibroblast wound-response candidate	HPA/GTEx tissue detail	Esophagus - Mucosa	bulk tissue	nTPM	0	Not detected	Not detected in this dataset/tissue	HPA-derived bulk RNA-seq value; not cell-type specific
OR5B3	ENSG00000172769	PDL fibroblast wound-response candidate	HPA/GTEx tissue detail	Minor Salivary Gland	bulk tissue	nTPM	0	Not detected	Not detected in this dataset/tissue	HPA-derived bulk RNA-seq value; not cell-type specific
OR52N4	ENSG00000181074	PDL fibroblast wound-response candidate	HPA consensus tissue	esophagus	bulk tissue	nTPM	0.3	Low/trace	Low-abundance transcript; hypothesis-generating	HPA-derived bulk RNA-seq value; not cell-type specific
OR52N4	ENSG00000181074	PDL fibroblast wound-response candidate	HPA consensus tissue	salivary gland	bulk tissue	nTPM	0.4	Low/trace	Low-abundance transcript; hypothesis-generating	HPA-derived bulk RNA-seq value; not cell-type specific
OR52N4	ENSG00000181074	PDL fibroblast wound-response candidate	HPA consensus tissue	tongue	bulk tissue	nTPM	0.1	Low/trace	Low-abundance transcript; hypothesis-generating	HPA-derived bulk RNA-seq value; not cell-type specific
OR52N4	ENSG00000181074	PDL fibroblast wound-response candidate	HPA consensus tissue	tonsil	bulk tissue	nTPM	1.1	Detected	Detected transcript; supportive but not functional evidence	HPA-derived bulk RNA-seq value; not cell-type specific
OR52N4	ENSG00000181074	PDL fibroblast wound-response candidate	HPA/GTEx tissue	esophagus	bulk tissue	nTPM	0.2	Low/trace	Low-abundance transcript; hypothesis-generating	HPA-derived bulk RNA-seq value; not cell-type specific
OR52N4	ENSG00000181074	PDL fibroblast wound-response candidate	HPA/GTEx tissue	salivary gland	bulk tissue	nTPM	0.4	Low/trace	Low-abundance transcript; hypothesis-generating	HPA-derived bulk RNA-seq value; not cell-type specific
OR52N4	ENSG00000181074	PDL fibroblast wound-response candidate	HPA/GTEx tissue detail	Esophagus - Mucosa	bulk tissue	nTPM	0.2	Low/trace	Low-abundance transcript; hypothesis-generating	HPA-derived bulk RNA-seq value; not cell-type specific
OR52N4	ENSG00000181074	PDL fibroblast wound-response candidate	HPA/GTEx tissue detail	Minor Salivary Gland	bulk tissue	nTPM	0.4	Low/trace	Low-abundance transcript; hypothesis-generating	HPA-derived bulk RNA-seq value; not cell-type specific
OR10A3	ENSG00000170683	PDL fibroblast wound-response candidate	HPA consensus tissue	esophagus	bulk tissue	nTPM	0	Not detected	Not detected in this dataset/tissue	HPA-derived bulk RNA-seq value; not cell-type specific
OR10A3	ENSG00000170683	PDL fibroblast wound-response candidate	HPA consensus tissue	salivary gland	bulk tissue	nTPM	0	Not detected	Not detected in this dataset/tissue	HPA-derived bulk RNA-seq value; not cell-type specific
OR10A3	ENSG00000170683	PDL fibroblast wound-response candidate	HPA consensus tissue	tongue	bulk tissue	nTPM	0	Not detected	Not detected in this dataset/tissue	HPA-derived bulk RNA-seq value; not cell-type specific
OR10A3	ENSG00000170683	PDL fibroblast wound-response candidate	HPA consensus tissue	tonsil	bulk tissue	nTPM	0	Not detected	Not detected in this dataset/tissue	HPA-derived bulk RNA-seq value; not cell-type specific
OR10A3	ENSG00000170683	PDL fibroblast wound-response candidate	HPA/GTEx tissue	esophagus	bulk tissue	nTPM	0	Not detected	Not detected in this dataset/tissue	HPA-derived bulk RNA-seq value; not cell-type specific
OR10A3	ENSG00000170683	PDL fibroblast wound-response candidate	HPA/GTEx tissue	salivary gland	bulk tissue	nTPM	0	Not detected	Not detected in this dataset/tissue	HPA-derived bulk RNA-seq value; not cell-type specific
OR10A3	ENSG00000170683	PDL fibroblast wound-response candidate	HPA/GTEx tissue detail	Esophagus - Mucosa	bulk tissue	nTPM	0	Not detected	Not detected in this dataset/tissue	HPA-derived bulk RNA-seq value; not cell-type specific
OR10A3	ENSG00000170683	PDL fibroblast wound-response candidate	HPA/GTEx tissue detail	Minor Salivary Gland	bulk tissue	nTPM	0	Not detected	Not detected in this dataset/tissue	HPA-derived bulk RNA-seq value; not cell-type specific
OR6K6	ENSG00000180433	Periodontal lesion-associated transcriptomic signal	HPA consensus tissue	esophagus	bulk tissue	nTPM	0	Not detected	Not detected in this dataset/tissue	HPA-derived bulk RNA-seq value; not cell-type specific
OR6K6	ENSG00000180433	Periodontal lesion-associated transcriptomic signal	HPA consensus tissue	salivary gland	bulk tissue	nTPM	0	Not detected	Not detected in this dataset/tissue	HPA-derived bulk RNA-seq value; not cell-type specific
OR6K6	ENSG00000180433	Periodontal lesion-associated transcriptomic signal	HPA consensus tissue	tongue	bulk tissue	nTPM	0	Not detected	Not detected in this dataset/tissue	HPA-derived bulk RNA-seq value; not cell-type specific
OR6K6	ENSG00000180433	Periodontal lesion-associated transcriptomic signal	HPA consensus tissue	tonsil	bulk tissue	nTPM	0	Not detected	Not detected in this dataset/tissue	HPA-derived bulk RNA-seq value; not cell-type specific
OR6K6	ENSG00000180433	Periodontal lesion-associated transcriptomic signal	HPA/GTEx tissue	esophagus	bulk tissue	nTPM	0	Not detected	Not detected in this dataset/tissue	HPA-derived bulk RNA-seq value; not cell-type specific
OR6K6	ENSG00000180433	Periodontal lesion-associated transcriptomic signal	HPA/GTEx tissue	salivary gland	bulk tissue	nTPM	0	Not detected	Not detected in this dataset/tissue	HPA-derived bulk RNA-seq value; not cell-type specific
OR6K6	ENSG00000180433	Periodontal lesion-associated transcriptomic signal	HPA/GTEx tissue detail	Esophagus - Mucosa	bulk tissue	nTPM	0	Not detected	Not detected in this dataset/tissue	HPA-derived bulk RNA-seq value; not cell-type specific
OR6K6	ENSG00000180433	Periodontal lesion-associated transcriptomic signal	HPA/GTEx tissue detail	Minor Salivary Gland	bulk tissue	nTPM	0	Not detected	Not detected in this dataset/tissue	HPA-derived bulk RNA-seq value; not cell-type specific
OR7A5	ENSG00000188269	Tongue epithelial OR-related transcript	HPA consensus tissue	esophagus	bulk tissue	nTPM	0	Not detected	Not detected in this dataset/tissue	HPA-derived bulk RNA-seq value; not cell-type specific
OR7A5	ENSG00000188269	Tongue epithelial OR-related transcript	HPA consensus tissue	salivary gland	bulk tissue	nTPM	0.2	Low/trace	Low-abundance transcript; hypothesis-generating	HPA-derived bulk RNA-seq value; not cell-type specific
OR7A5	ENSG00000188269	Tongue epithelial OR-related transcript	HPA consensus tissue	tongue	bulk tissue	nTPM	0	Not detected	Not detected in this dataset/tissue	HPA-derived bulk RNA-seq value; not cell-type specific
OR7A5	ENSG00000188269	Tongue epithelial OR-related transcript	HPA consensus tissue	tonsil	bulk tissue	nTPM	0	Not detected	Not detected in this dataset/tissue	HPA-derived bulk RNA-seq value; not cell-type specific
OR7A5	ENSG00000188269	Tongue epithelial OR-related transcript	HPA/GTEx tissue	esophagus	bulk tissue	nTPM	0	Not detected	Not detected in this dataset/tissue	HPA-derived bulk RNA-seq value; not cell-type specific
OR7A5	ENSG00000188269	Tongue epithelial OR-related transcript	HPA/GTEx tissue	salivary gland	bulk tissue	nTPM	0.2	Low/trace	Low-abundance transcript; hypothesis-generating	HPA-derived bulk RNA-seq value; not cell-type specific
OR7A5	ENSG00000188269	Tongue epithelial OR-related transcript	HPA/GTEx tissue detail	Esophagus - Mucosa	bulk tissue	nTPM	0	Not detected	Not detected in this dataset/tissue	HPA-derived bulk RNA-seq value; not cell-type specific
OR7A5	ENSG00000188269	Tongue epithelial OR-related transcript	HPA/GTEx tissue detail	Minor Salivary Gland	bulk tissue	nTPM	0.2	Low/trace	Low-abundance transcript; hypothesis-generating	HPA-derived bulk RNA-seq value; not cell-type specific
OR6Q1	ENSG00000279051	Tongue epithelial OR-related transcript	HPA consensus tissue	esophagus	bulk tissue	nTPM	0	Not detected	Not detected in this dataset/tissue	HPA-derived bulk RNA-seq value; not cell-type specific
OR6Q1	ENSG00000279051	Tongue epithelial OR-related transcript	HPA consensus tissue	salivary gland	bulk tissue	nTPM	0	Not detected	Not detected in this dataset/tissue	HPA-derived bulk RNA-seq value; not cell-type specific
OR6Q1	ENSG00000279051	Tongue epithelial OR-related transcript	HPA consensus tissue	tongue	bulk tissue	nTPM	0	Not detected	Not detected in this dataset/tissue	HPA-derived bulk RNA-seq value; not cell-type specific
OR6Q1	ENSG00000279051	Tongue epithelial OR-related transcript	HPA consensus tissue	tonsil	bulk tissue	nTPM	0	Not detected	Not detected in this dataset/tissue	HPA-derived bulk RNA-seq value; not cell-type specific
OR6Q1	ENSG00000279051	Tongue epithelial OR-related transcript	HPA/GTEx tissue	esophagus	bulk tissue	nTPM	0	Not detected	Not detected in this dataset/tissue	HPA-derived bulk RNA-seq value; not cell-type specific
OR6Q1	ENSG00000279051	Tongue epithelial OR-related transcript	HPA/GTEx tissue	salivary gland	bulk tissue	nTPM	0	Not detected	Not detected in this dataset/tissue	HPA-derived bulk RNA-seq value; not cell-type specific
OR6Q1	ENSG00000279051	Tongue epithelial OR-related transcript	HPA/GTEx tissue detail	Esophagus - Mucosa	bulk tissue	nTPM	0	Not detected	Not detected in this dataset/tissue	HPA-derived bulk RNA-seq value; not cell-type specific
OR6Q1	ENSG00000279051	Tongue epithelial OR-related transcript	HPA/GTEx tissue detail	Minor Salivary Gland	bulk tissue	nTPM	0	Not detected	Not detected in this dataset/tissue	HPA-derived bulk RNA-seq value; not cell-type specific

## Sheet: Raw_HPA_selected
Gene symbol	Ensembl ID	Context in review	Database/source	Tissue/sample	Cell type/compartment	Expression metric	Expression value	Detection level
OR7C1	ENSG00000127530	OSCC / CSC-associated immunological target	HPA consensus tissue	adipose tissue	bulk tissue	nTPM	0.1	Low/trace
OR7C1	ENSG00000127530	OSCC / CSC-associated immunological target	HPA consensus tissue	adrenal gland	bulk tissue	nTPM	0.7	Low/trace
OR7C1	ENSG00000127530	OSCC / CSC-associated immunological target	HPA consensus tissue	amygdala	bulk tissue	nTPM	0.1	Low/trace
OR7C1	ENSG00000127530	OSCC / CSC-associated immunological target	HPA consensus tissue	appendix	bulk tissue	nTPM	0.2	Low/trace
OR7C1	ENSG00000127530	OSCC / CSC-associated immunological target	HPA consensus tissue	basal ganglia	bulk tissue	nTPM	0.2	Low/trace
OR7C1	ENSG00000127530	OSCC / CSC-associated immunological target	HPA consensus tissue	blood vessel	bulk tissue	nTPM	0	Not detected
OR7C1	ENSG00000127530	OSCC / CSC-associated immunological target	HPA consensus tissue	bone marrow	bulk tissue	nTPM	0.6	Low/trace
OR7C1	ENSG00000127530	OSCC / CSC-associated immunological target	HPA consensus tissue	breast	bulk tissue	nTPM	0.6	Low/trace
OR7C1	ENSG00000127530	OSCC / CSC-associated immunological target	HPA consensus tissue	cerebellum	bulk tissue	nTPM	0	Not detected
OR7C1	ENSG00000127530	OSCC / CSC-associated immunological target	HPA consensus tissue	cerebral cortex	bulk tissue	nTPM	0.2	Low/trace
OR7C1	ENSG00000127530	OSCC / CSC-associated immunological target	HPA consensus tissue	cervix	bulk tissue	nTPM	0.1	Low/trace
OR7C1	ENSG00000127530	OSCC / CSC-associated immunological target	HPA consensus tissue	choroid plexus	bulk tissue	nTPM	0	Not detected
OR7C1	ENSG00000127530	OSCC / CSC-associated immunological target	HPA consensus tissue	colon	bulk tissue	nTPM	0.1	Low/trace
OR7C1	ENSG00000127530	OSCC / CSC-associated immunological target	HPA consensus tissue	duodenum	bulk tissue	nTPM	0.2	Low/trace
OR7C1	ENSG00000127530	OSCC / CSC-associated immunological target	HPA consensus tissue	endometrium	bulk tissue	nTPM	0.1	Low/trace
OR7C1	ENSG00000127530	OSCC / CSC-associated immunological target	HPA consensus tissue	epididymis	bulk tissue	nTPM	2.3	Detected
OR7C1	ENSG00000127530	OSCC / CSC-associated immunological target	HPA consensus tissue	esophagus	bulk tissue	nTPM	0.1	Low/trace
OR7C1	ENSG00000127530	OSCC / CSC-associated immunological target	HPA consensus tissue	fallopian tube	bulk tissue	nTPM	0	Not detected
OR7C1	ENSG00000127530	OSCC / CSC-associated immunological target	HPA consensus tissue	gallbladder	bulk tissue	nTPM	0.1	Low/trace
OR7C1	ENSG00000127530	OSCC / CSC-associated immunological target	HPA consensus tissue	heart muscle	bulk tissue	nTPM	0.1	Low/trace
OR7C1	ENSG00000127530	OSCC / CSC-associated immunological target	HPA consensus tissue	hippocampal formation	bulk tissue	nTPM	0.2	Low/trace
OR7C1	ENSG00000127530	OSCC / CSC-associated immunological target	HPA consensus tissue	hypothalamus	bulk tissue	nTPM	0.1	Low/trace
OR7C1	ENSG00000127530	OSCC / CSC-associated immunological target	HPA consensus tissue	kidney	bulk tissue	nTPM	0.1	Low/trace
OR7C1	ENSG00000127530	OSCC / CSC-associated immunological target	HPA consensus tissue	liver	bulk tissue	nTPM	0.1	Low/trace
OR7C1	ENSG00000127530	OSCC / CSC-associated immunological target	HPA consensus tissue	lung	bulk tissue	nTPM	0.1	Low/trace
OR7C1	ENSG00000127530	OSCC / CSC-associated immunological target	HPA consensus tissue	lymph node	bulk tissue	nTPM	0.2	Low/trace
OR7C1	ENSG00000127530	OSCC / CSC-associated immunological target	HPA consensus tissue	midbrain	bulk tissue	nTPM	0.3	Low/trace
OR7C1	ENSG00000127530	OSCC / CSC-associated immunological target	HPA consensus tissue	ovary	bulk tissue	nTPM	0	Not detected
OR7C1	ENSG00000127530	OSCC / CSC-associated immunological target	HPA consensus tissue	pancreas	bulk tissue	nTPM	0.1	Low/trace
OR7C1	ENSG00000127530	OSCC / CSC-associated immunological target	HPA consensus tissue	parathyroid gland	bulk tissue	nTPM	6.4	Detected
OR7C1	ENSG00000127530	OSCC / CSC-associated immunological target	HPA consensus tissue	pituitary gland	bulk tissue	nTPM	1.7	Detected
OR7C1	ENSG00000127530	OSCC / CSC-associated immunological target	HPA consensus tissue	placenta	bulk tissue	nTPM	0.1	Low/trace
OR7C1	ENSG00000127530	OSCC / CSC-associated immunological target	HPA consensus tissue	prostate	bulk tissue	nTPM	0.8	Low/trace
OR7C1	ENSG00000127530	OSCC / CSC-associated immunological target	HPA consensus tissue	rectum	bulk tissue	nTPM	0.1	Low/trace
OR7C1	ENSG00000127530	OSCC / CSC-associated immunological target	HPA consensus tissue	retina	bulk tissue	nTPM	0.7	Low/trace
OR7C1	ENSG00000127530	OSCC / CSC-associated immunological target	HPA consensus tissue	salivary gland	bulk tissue	nTPM	0.2	Low/trace
OR7C1	ENSG00000127530	OSCC / CSC-associated immunological target	HPA consensus tissue	seminal vesicle	bulk tissue	nTPM	0.8	Low/trace
OR7C1	ENSG00000127530	OSCC / CSC-associated immunological target	HPA consensus tissue	skeletal muscle	bulk tissue	nTPM	1.7	Detected
OR7C1	ENSG00000127530	OSCC / CSC-associated immunological target	HPA consensus tissue	skin	bulk tissue	nTPM	0.8	Low/trace
OR7C1	ENSG00000127530	OSCC / CSC-associated immunological target	HPA consensus tissue	small intestine	bulk tissue	nTPM	0.1	Low/trace
OR7C1	ENSG00000127530	OSCC / CSC-associated immunological target	HPA consensus tissue	smooth muscle	bulk tissue	nTPM	0	Not detected
OR7C1	ENSG00000127530	OSCC / CSC-associated immunological target	HPA consensus tissue	spinal cord	bulk tissue	nTPM	0.2	Low/trace
OR7C1	ENSG00000127530	OSCC / CSC-associated immunological target	HPA consensus tissue	spleen	bulk tissue	nTPM	0.2	Low/trace
OR7C1	ENSG00000127530	OSCC / CSC-associated immunological target	HPA consensus tissue	stomach	bulk tissue	nTPM	0.2	Low/trace
OR7C1	ENSG00000127530	OSCC / CSC-associated immunological target	HPA consensus tissue	testis	bulk tissue	nTPM	1.8	Detected
OR7C1	ENSG00000127530	OSCC / CSC-associated immunological target	HPA consensus tissue	thymus	bulk tissue	nTPM	0.1	Low/trace
OR7C1	ENSG00000127530	OSCC / CSC-associated immunological target	HPA consensus tissue	thyroid gland	bulk tissue	nTPM	0.3	Low/trace
OR7C1	ENSG00000127530	OSCC / CSC-associated immunological target	HPA consensus tissue	tongue	bulk tissue	nTPM	0	Not detected
OR7C1	ENSG00000127530	OSCC / CSC-associated immunological target	HPA consensus tissue	tonsil	bulk tissue	nTPM	0	Not detected
OR7C1	ENSG00000127530	OSCC / CSC-associated immunological target	HPA consensus tissue	urinary bladder	bulk tissue	nTPM	0.1	Low/trace
OR7C1	ENSG00000127530	OSCC / CSC-associated immunological target	HPA consensus tissue	vagina	bulk tissue	nTPM	0.1	Low/trace
OR7C1	ENSG00000127530	OSCC / CSC-associated immunological target	HPA/GTEx tissue	adipose tissue	bulk tissue	nTPM	0	Not detected
OR7C1	ENSG00000127530	OSCC / CSC-associated immunological target	HPA/GTEx tissue	adrenal gland	bulk tissue	nTPM	0.7	Low/trace
OR7C1	ENSG00000127530	OSCC / CSC-associated immunological target	HPA/GTEx tissue	amygdala	bulk tissue	nTPM	0.1	Low/trace
OR7C1	ENSG00000127530	OSCC / CSC-associated immunological target	HPA/GTEx tissue	basal ganglia	bulk tissue	nTPM	0.2	Low/trace
OR7C1	ENSG00000127530	OSCC / CSC-associated immunological target	HPA/GTEx tissue	blood vessel	bulk tissue	nTPM	0	Not detected
OR7C1	ENSG00000127530	OSCC / CSC-associated immunological target	HPA/GTEx tissue	breast	bulk tissue	nTPM	0.2	Low/trace
OR7C1	ENSG00000127530	OSCC / CSC-associated immunological target	HPA/GTEx tissue	cerebellum	bulk tissue	nTPM	0	Not detected
OR7C1	ENSG00000127530	OSCC / CSC-associated immunological target	HPA/GTEx tissue	cerebral cortex	bulk tissue	nTPM	0.1	Low/trace
OR7C1	ENSG00000127530	OSCC / CSC-associated immunological target	HPA/GTEx tissue	cervix	bulk tissue	nTPM	0.1	Low/trace
OR7C1	ENSG00000127530	OSCC / CSC-associated immunological target	HPA/GTEx tissue	colon	bulk tissue	nTPM	0	Not detected
OR7C1	ENSG00000127530	OSCC / CSC-associated immunological target	HPA/GTEx tissue	endometrium	bulk tissue	nTPM	0	Not detected
OR7C1	ENSG00000127530	OSCC / CSC-associated immunological target	HPA/GTEx tissue	esophagus	bulk tissue	nTPM	0	Not detected
OR7C1	ENSG00000127530	OSCC / CSC-associated immunological target	HPA/GTEx tissue	fallopian tube	bulk tissue	nTPM	0	Not detected
OR7C1	ENSG00000127530	OSCC / CSC-associated immunological target	HPA/GTEx tissue	heart muscle	bulk tissue	nTPM	0	Not detected
OR7C1	ENSG00000127530	OSCC / CSC-associated immunological target	HPA/GTEx tissue	hippocampal formation	bulk tissue	nTPM	0.2	Low/trace
OR7C1	ENSG00000127530	OSCC / CSC-associated immunological target	HPA/GTEx tissue	hypothalamus	bulk tissue	nTPM	0.1	Low/trace
OR7C1	ENSG00000127530	OSCC / CSC-associated immunological target	HPA/GTEx tissue	kidney	bulk tissue	nTPM	0	Not detected
OR7C1	ENSG00000127530	OSCC / CSC-associated immunological target	HPA/GTEx tissue	liver	bulk tissue	nTPM	0	Not detected
OR7C1	ENSG00000127530	OSCC / CSC-associated immunological target	HPA/GTEx tissue	lung	bulk tissue	nTPM	0	Not detected
OR7C1	ENSG00000127530	OSCC / CSC-associated immunological target	HPA/GTEx tissue	midbrain	bulk tissue	nTPM	0.3	Low/trace
OR7C1	ENSG00000127530	OSCC / CSC-associated immunological target	HPA/GTEx tissue	ovary	bulk tissue	nTPM	0	Not detected
OR7C1	ENSG00000127530	OSCC / CSC-associated immunological target	HPA/GTEx tissue	pancreas	bulk tissue	nTPM	0	Not detected
OR7C1	ENSG00000127530	OSCC / CSC-associated immunological target	HPA/GTEx tissue	pituitary gland	bulk tissue	nTPM	1.7	Detected
OR7C1	ENSG00000127530	OSCC / CSC-associated immunological target	HPA/GTEx tissue	prostate	bulk tissue	nTPM	0.8	Low/trace
OR7C1	ENSG00000127530	OSCC / CSC-associated immunological target	HPA/GTEx tissue	retina	bulk tissue	nTPM	0.7	Low/trace
OR7C1	ENSG00000127530	OSCC / CSC-associated immunological target	HPA/GTEx tissue	salivary gland	bulk tissue	nTPM	0.2	Low/trace
OR7C1	ENSG00000127530	OSCC / CSC-associated immunological target	HPA/GTEx tissue	skeletal muscle	bulk tissue	nTPM	0	Not detected
OR7C1	ENSG00000127530	OSCC / CSC-associated immunological target	HPA/GTEx tissue	skin	bulk tissue	nTPM	0.8	Low/trace
OR7C1	ENSG00000127530	OSCC / CSC-associated immunological target	HPA/GTEx tissue	small intestine	bulk tissue	nTPM	0	Not detected
OR7C1	ENSG00000127530	OSCC / CSC-associated immunological target	HPA/GTEx tissue	spinal cord	bulk tissue	nTPM	0.2	Low/trace
OR7C1	ENSG00000127530	OSCC / CSC-associated immunological target	HPA/GTEx tissue	spleen	bulk tissue	nTPM	0	Not detected
OR7C1	ENSG00000127530	OSCC / CSC-associated immunological target	HPA/GTEx tissue	stomach	bulk tissue	nTPM	0	Not detected
OR7C1	ENSG00000127530	OSCC / CSC-associated immunological target	HPA/GTEx tissue	testis	bulk tissue	nTPM	1.8	Detected
OR7C1	ENSG00000127530	OSCC / CSC-associated immunological target	HPA/GTEx tissue	thyroid gland	bulk tissue	nTPM	0	Not detected
OR7C1	ENSG00000127530	OSCC / CSC-associated immunological target	HPA/GTEx tissue	urinary bladder	bulk tissue	nTPM	0	Not detected
OR7C1	ENSG00000127530	OSCC / CSC-associated immunological target	HPA/GTEx tissue	vagina	bulk tissue	nTPM	0.1	Low/trace
OR7C1	ENSG00000127530	OSCC / CSC-associated immunological target	HPA/GTEx tissue detail	Adipose - Subcutaneous	bulk tissue	nTPM	0	Not detected
OR7C1	ENSG00000127530	OSCC / CSC-associated immunological target	HPA/GTEx tissue detail	Adipose - Visceral (Omentum)	bulk tissue	nTPM	0	Not detected
OR7C1	ENSG00000127530	OSCC / CSC-associated immunological target	HPA/GTEx tissue detail	Adrenal Gland	bulk tissue	nTPM	0.7	Low/trace
OR7C1	ENSG00000127530	OSCC / CSC-associated immunological target	HPA/GTEx tissue detail	Artery - Aorta	bulk tissue	nTPM	0	Not detected
OR7C1	ENSG00000127530	OSCC / CSC-associated immunological target	HPA/GTEx tissue detail	Artery - Coronary	bulk tissue	nTPM	0	Not detected
OR7C1	ENSG00000127530	OSCC / CSC-associated immunological target	HPA/GTEx tissue detail	Artery - Tibial	bulk tissue	nTPM	0	Not detected
OR7C1	ENSG00000127530	OSCC / CSC-associated immunological target	HPA/GTEx tissue detail	Bladder	bulk tissue	nTPM	0	Not detected
OR7C1	ENSG00000127530	OSCC / CSC-associated immunological target	HPA/GTEx tissue detail	Brain - Amygdala	bulk tissue	nTPM	0.1	Low/trace
OR7C1	ENSG00000127530	OSCC / CSC-associated immunological target	HPA/GTEx tissue detail	Brain - Anterior cingulate cortex (BA24)	bulk tissue	nTPM	0.1	Low/trace
OR7C1	ENSG00000127530	OSCC / CSC-associated immunological target	HPA/GTEx tissue detail	Brain - Caudate (basal ganglia)	bulk tissue	nTPM	0.2	Low/trace
OR7C1	ENSG00000127530	OSCC / CSC-associated immunological target	HPA/GTEx tissue detail	Brain - Cerebellar Hemisphere	bulk tissue	nTPM	0	Not detected
OR7C1	ENSG00000127530	OSCC / CSC-associated immunological target	HPA/GTEx tissue detail	Brain - Cerebellum	bulk tissue	nTPM	0	Not detected
OR7C1	ENSG00000127530	OSCC / CSC-associated immunological target	HPA/GTEx tissue detail	Brain - Cortex	bulk tissue	nTPM	0.1	Low/trace
OR7C1	ENSG00000127530	OSCC / CSC-associated immunological target	HPA/GTEx tissue detail	Brain - Frontal Cortex (BA9)	bulk tissue	nTPM	0.1	Low/trace
OR7C1	ENSG00000127530	OSCC / CSC-associated immunological target	HPA/GTEx tissue detail	Brain - Hippocampus	bulk tissue	nTPM	0.2	Low/trace
OR7C1	ENSG00000127530	OSCC / CSC-associated immunological target	HPA/GTEx tissue detail	Brain - Hypothalamus	bulk tissue	nTPM	0.1	Low/trace
OR7C1	ENSG00000127530	OSCC / CSC-associated immunological target	HPA/GTEx tissue detail	Brain - Nucleus accumbens (basal ganglia)	bulk tissue	nTPM	0.1	Low/trace
OR7C1	ENSG00000127530	OSCC / CSC-associated immunological target	HPA/GTEx tissue detail	Brain - Putamen (basal ganglia)	bulk tissue	nTPM	0.2	Low/trace
OR7C1	ENSG00000127530	OSCC / CSC-associated immunological target	HPA/GTEx tissue detail	Brain - Spinal cord (cervical c-1)	bulk tissue	nTPM	0.2	Low/trace
OR7C1	ENSG00000127530	OSCC / CSC-associated immunological target	HPA/GTEx tissue detail	Brain - Substantia nigra	bulk tissue	nTPM	0.3	Low/trace
OR7C1	ENSG00000127530	OSCC / CSC-associated immunological target	HPA/GTEx tissue detail	Breast - Mammary Tissue	bulk tissue	nTPM	0.2	Low/trace
OR7C1	ENSG00000127530	OSCC / CSC-associated immunological target	HPA/GTEx tissue detail	Cervix - Ectocervix	bulk tissue	nTPM	0.1	Low/trace
OR7C1	ENSG00000127530	OSCC / CSC-associated immunological target	HPA/GTEx tissue detail	Cervix - Endocervix	bulk tissue	nTPM	0	Not detected
OR7C1	ENSG00000127530	OSCC / CSC-associated immunological target	HPA/GTEx tissue detail	Colon - Sigmoid	bulk tissue	nTPM	0	Not detected
OR7C1	ENSG00000127530	OSCC / CSC-associated immunological target	HPA/GTEx tissue detail	Colon - Transverse	bulk tissue	nTPM	0	Not detected
OR7C1	ENSG00000127530	OSCC / CSC-associated immunological target	HPA/GTEx tissue detail	Esophagus - Mucosa	bulk tissue	nTPM	0	Not detected
OR7C1	ENSG00000127530	OSCC / CSC-associated immunological target	HPA/GTEx tissue detail	Fallopian Tube	bulk tissue	nTPM	0	Not detected
OR7C1	ENSG00000127530	OSCC / CSC-associated immunological target	HPA/GTEx tissue detail	Heart - Atrial Appendage	bulk tissue	nTPM	0	Not detected
OR7C1	ENSG00000127530	OSCC / CSC-associated immunological target	HPA/GTEx tissue detail	Heart - Left Ventricle	bulk tissue	nTPM	0	Not detected
OR7C1	ENSG00000127530	OSCC / CSC-associated immunological target	HPA/GTEx tissue detail	Kidney - Cortex	bulk tissue	nTPM	0	Not detected
OR7C1	ENSG00000127530	OSCC / CSC-associated immunological target	HPA/GTEx tissue detail	Kidney - Medulla	bulk tissue	nTPM	0	Not detected
OR7C1	ENSG00000127530	OSCC / CSC-associated immunological target	HPA/GTEx tissue detail	Liver	bulk tissue	nTPM	0	Not detected
OR7C1	ENSG00000127530	OSCC / CSC-associated immunological target	HPA/GTEx tissue detail	Lung	bulk tissue	nTPM	0	Not detected
OR7C1	ENSG00000127530	OSCC / CSC-associated immunological target	HPA/GTEx tissue detail	Minor Salivary Gland	bulk tissue	nTPM	0.2	Low/trace
OR7C1	ENSG00000127530	OSCC / CSC-associated immunological target	HPA/GTEx tissue detail	Muscle - Skeletal	bulk tissue	nTPM	0	Not detected
OR7C1	ENSG00000127530	OSCC / CSC-associated immunological target	HPA/GTEx tissue detail	Ovary	bulk tissue	nTPM	0	Not detected
OR7C1	ENSG00000127530	OSCC / CSC-associated immunological target	HPA/GTEx tissue detail	Pancreas	bulk tissue	nTPM	0	Not detected
OR7C1	ENSG00000127530	OSCC / CSC-associated immunological target	HPA/GTEx tissue detail	Pituitary	bulk tissue	nTPM	1.7	Detected
OR7C1	ENSG00000127530	OSCC / CSC-associated immunological target	HPA/GTEx tissue detail	Prostate	bulk tissue	nTPM	0.8	Low/trace
OR7C1	ENSG00000127530	OSCC / CSC-associated immunological target	HPA/GTEx tissue detail	Retina	bulk tissue	nTPM	0.7	Low/trace
OR7C1	ENSG00000127530	OSCC / CSC-associated immunological target	HPA/GTEx tissue detail	Skin - Not Sun Exposed (Suprapubic)	bulk tissue	nTPM	0.7	Low/trace
OR7C1	ENSG00000127530	OSCC / CSC-associated immunological target	HPA/GTEx tissue detail	Skin - Sun Exposed (Lower leg)	bulk tissue	nTPM	0.8	Low/trace
OR7C1	ENSG00000127530	OSCC / CSC-associated immunological target	HPA/GTEx tissue detail	Small Intestine - Terminal Ileum	bulk tissue	nTPM	0	Not detected
OR7C1	ENSG00000127530	OSCC / CSC-associated immunological target	HPA/GTEx tissue detail	Spleen	bulk tissue	nTPM	0	Not detected
OR7C1	ENSG00000127530	OSCC / CSC-associated immunological target	HPA/GTEx tissue detail	Stomach	bulk tissue	nTPM	0	Not detected
OR7C1	ENSG00000127530	OSCC / CSC-associated immunological target	HPA/GTEx tissue detail	Testis	bulk tissue	nTPM	1.8	Detected
OR7C1	ENSG00000127530	OSCC / CSC-associated immunological target	HPA/GTEx tissue detail	Thyroid	bulk tissue	nTPM	0	Not detected
OR7C1	ENSG00000127530	OSCC / CSC-associated immunological target	HPA/GTEx tissue detail	Uterus - Endometrium	bulk tissue	nTPM	0	Not detected
OR7C1	ENSG00000127530	OSCC / CSC-associated immunological target	HPA/GTEx tissue detail	Vagina	bulk tissue	nTPM	0.1	Low/trace
OR51E1	ENSG00000180785	Candidate SCFA/carboxylic acid-responsive OR	HPA consensus tissue	adipose tissue	bulk tissue	nTPM	5.4	Detected
OR51E1	ENSG00000180785	Candidate SCFA/carboxylic acid-responsive OR	HPA consensus tissue	adrenal gland	bulk tissue	nTPM	0	Not detected
OR51E1	ENSG00000180785	Candidate SCFA/carboxylic acid-responsive OR	HPA consensus tissue	amygdala	bulk tissue	nTPM	0	Not detected
OR51E1	ENSG00000180785	Candidate SCFA/carboxylic acid-responsive OR	HPA consensus tissue	appendix	bulk tissue	nTPM	0.6	Low/trace
OR51E1	ENSG00000180785	Candidate SCFA/carboxylic acid-responsive OR	HPA consensus tissue	basal ganglia	bulk tissue	nTPM	0.1	Low/trace
OR51E1	ENSG00000180785	Candidate SCFA/carboxylic acid-responsive OR	HPA consensus tissue	blood vessel	bulk tissue	nTPM	3.1	Detected
OR51E1	ENSG00000180785	Candidate SCFA/carboxylic acid-responsive OR	HPA consensus tissue	bone marrow	bulk tissue	nTPM	0	Not detected
OR51E1	ENSG00000180785	Candidate SCFA/carboxylic acid-responsive OR	HPA consensus tissue	breast	bulk tissue	nTPM	1.6	Detected
OR51E1	ENSG00000180785	Candidate SCFA/carboxylic acid-responsive OR	HPA consensus tissue	cerebellum	bulk tissue	nTPM	0	Not detected
OR51E1	ENSG00000180785	Candidate SCFA/carboxylic acid-responsive OR	HPA consensus tissue	cerebral cortex	bulk tissue	nTPM	0	Not detected
OR51E1	ENSG00000180785	Candidate SCFA/carboxylic acid-responsive OR	HPA consensus tissue	cervix	bulk tissue	nTPM	0.3	Low/trace
OR51E1	ENSG00000180785	Candidate SCFA/carboxylic acid-responsive OR	HPA consensus tissue	choroid plexus	bulk tissue	nTPM	0	Not detected
OR51E1	ENSG00000180785	Candidate SCFA/carboxylic acid-responsive OR	HPA consensus tissue	colon	bulk tissue	nTPM	1.1	Detected
OR51E1	ENSG00000180785	Candidate SCFA/carboxylic acid-responsive OR	HPA consensus tissue	duodenum	bulk tissue	nTPM	0.3	Low/trace
OR51E1	ENSG00000180785	Candidate SCFA/carboxylic acid-responsive OR	HPA consensus tissue	endometrium	bulk tissue	nTPM	0.8	Low/trace
OR51E1	ENSG00000180785	Candidate SCFA/carboxylic acid-responsive OR	HPA consensus tissue	epididymis	bulk tissue	nTPM	0.2	Low/trace
OR51E1	ENSG00000180785	Candidate SCFA/carboxylic acid-responsive OR	HPA consensus tissue	esophagus	bulk tissue	nTPM	0.1	Low/trace
OR51E1	ENSG00000180785	Candidate SCFA/carboxylic acid-responsive OR	HPA consensus tissue	fallopian tube	bulk tissue	nTPM	0.3	Low/trace
OR51E1	ENSG00000180785	Candidate SCFA/carboxylic acid-responsive OR	HPA consensus tissue	gallbladder	bulk tissue	nTPM	0.5	Low/trace
OR51E1	ENSG00000180785	Candidate SCFA/carboxylic acid-responsive OR	HPA consensus tissue	heart muscle	bulk tissue	nTPM	3.7	Detected
OR51E1	ENSG00000180785	Candidate SCFA/carboxylic acid-responsive OR	HPA consensus tissue	hippocampal formation	bulk tissue	nTPM	0	Not detected
OR51E1	ENSG00000180785	Candidate SCFA/carboxylic acid-responsive OR	HPA consensus tissue	hypothalamus	bulk tissue	nTPM	0.1	Low/trace
OR51E1	ENSG00000180785	Candidate SCFA/carboxylic acid-responsive OR	HPA consensus tissue	kidney	bulk tissue	nTPM	0.6	Low/trace
OR51E1	ENSG00000180785	Candidate SCFA/carboxylic acid-responsive OR	HPA consensus tissue	liver	bulk tissue	nTPM	0	Not detected
OR51E1	ENSG00000180785	Candidate SCFA/carboxylic acid-responsive OR	HPA consensus tissue	lung	bulk tissue	nTPM	0	Not detected
OR51E1	ENSG00000180785	Candidate SCFA/carboxylic acid-responsive OR	HPA consensus tissue	lymph node	bulk tissue	nTPM	0.1	Low/trace
OR51E1	ENSG00000180785	Candidate SCFA/carboxylic acid-responsive OR	HPA consensus tissue	midbrain	bulk tissue	nTPM	0.1	Low/trace
OR51E1	ENSG00000180785	Candidate SCFA/carboxylic acid-responsive OR	HPA consensus tissue	ovary	bulk tissue	nTPM	2.6	Detected
OR51E1	ENSG00000180785	Candidate SCFA/carboxylic acid-responsive OR	HPA consensus tissue	pancreas	bulk tissue	nTPM	0	Not detected
OR51E1	ENSG00000180785	Candidate SCFA/carboxylic acid-responsive OR	HPA consensus tissue	parathyroid gland	bulk tissue	nTPM	0.1	Low/trace
OR51E1	ENSG00000180785	Candidate SCFA/carboxylic acid-responsive OR	HPA consensus tissue	pituitary gland	bulk tissue	nTPM	0.3	Low/trace
OR51E1	ENSG00000180785	Candidate SCFA/carboxylic acid-responsive OR	HPA consensus tissue	placenta	bulk tissue	nTPM	7	Detected
OR51E1	ENSG00000180785	Candidate SCFA/carboxylic acid-responsive OR	HPA consensus tissue	prostate	bulk tissue	nTPM	6.2	Detected
OR51E1	ENSG00000180785	Candidate SCFA/carboxylic acid-responsive OR	HPA consensus tissue	rectum	bulk tissue	nTPM	0.8	Low/trace
OR51E1	ENSG00000180785	Candidate SCFA/carboxylic acid-responsive OR	HPA consensus tissue	retina	bulk tissue	nTPM	0	Not detected
OR51E1	ENSG00000180785	Candidate SCFA/carboxylic acid-responsive OR	HPA consensus tissue	salivary gland	bulk tissue	nTPM	0.2	Low/trace
OR51E1	ENSG00000180785	Candidate SCFA/carboxylic acid-responsive OR	HPA consensus tissue	seminal vesicle	bulk tissue	nTPM	0.5	Low/trace
OR51E1	ENSG00000180785	Candidate SCFA/carboxylic acid-responsive OR	HPA consensus tissue	skeletal muscle	bulk tissue	nTPM	1.9	Detected
OR51E1	ENSG00000180785	Candidate SCFA/carboxylic acid-responsive OR	HPA consensus tissue	skin	bulk tissue	nTPM	0.1	Low/trace
OR51E1	ENSG00000180785	Candidate SCFA/carboxylic acid-responsive OR	HPA consensus tissue	small intestine	bulk tissue	nTPM	1.2	Detected
OR51E1	ENSG00000180785	Candidate SCFA/carboxylic acid-responsive OR	HPA consensus tissue	smooth muscle	bulk tissue	nTPM	0.9	Low/trace
OR51E1	ENSG00000180785	Candidate SCFA/carboxylic acid-responsive OR	HPA consensus tissue	spinal cord	bulk tissue	nTPM	0	Not detected
OR51E1	ENSG00000180785	Candidate SCFA/carboxylic acid-responsive OR	HPA consensus tissue	spleen	bulk tissue	nTPM	0.1	Low/trace
OR51E1	ENSG00000180785	Candidate SCFA/carboxylic acid-responsive OR	HPA consensus tissue	stomach	bulk tissue	nTPM	0.7	Low/trace
OR51E1	ENSG00000180785	Candidate SCFA/carboxylic acid-responsive OR	HPA consensus tissue	testis	bulk tissue	nTPM	0.2	Low/trace
OR51E1	ENSG00000180785	Candidate SCFA/carboxylic acid-responsive OR	HPA consensus tissue	thymus	bulk tissue	nTPM	0	Not detected
OR51E1	ENSG00000180785	Candidate SCFA/carboxylic acid-responsive OR	HPA consensus tissue	thyroid gland	bulk tissue	nTPM	0.3	Low/trace
OR51E1	ENSG00000180785	Candidate SCFA/carboxylic acid-responsive OR	HPA consensus tissue	tongue	bulk tissue	nTPM	3.7	Detected
OR51E1	ENSG00000180785	Candidate SCFA/carboxylic acid-responsive OR	HPA consensus tissue	tonsil	bulk tissue	nTPM	0.2	Low/trace
OR51E1	ENSG00000180785	Candidate SCFA/carboxylic acid-responsive OR	HPA consensus tissue	urinary bladder	bulk tissue	nTPM	0.6	Low/trace
OR51E1	ENSG00000180785	Candidate SCFA/carboxylic acid-responsive OR	HPA consensus tissue	vagina	bulk tissue	nTPM	0.1	Low/trace
OR51E1	ENSG00000180785	Candidate SCFA/carboxylic acid-responsive OR	HPA/GTEx tissue	adipose tissue	bulk tissue	nTPM	2.3	Detected
OR51E1	ENSG00000180785	Candidate SCFA/carboxylic acid-responsive OR	HPA/GTEx tissue	adrenal gland	bulk tissue	nTPM	0	Not detected
OR51E1	ENSG00000180785	Candidate SCFA/carboxylic acid-responsive OR	HPA/GTEx tissue	amygdala	bulk tissue	nTPM	0	Not detected
OR51E1	ENSG00000180785	Candidate SCFA/carboxylic acid-responsive OR	HPA/GTEx tissue	basal ganglia	bulk tissue	nTPM	0.1	Low/trace
OR51E1	ENSG00000180785	Candidate SCFA/carboxylic acid-responsive OR	HPA/GTEx tissue	blood vessel	bulk tissue	nTPM	3.1	Detected
OR51E1	ENSG00000180785	Candidate SCFA/carboxylic acid-responsive OR	HPA/GTEx tissue	breast	bulk tissue	nTPM	1.6	Detected
OR51E1	ENSG00000180785	Candidate SCFA/carboxylic acid-responsive OR	HPA/GTEx tissue	cerebellum	bulk tissue	nTPM	0	Not detected
OR51E1	ENSG00000180785	Candidate SCFA/carboxylic acid-responsive OR	HPA/GTEx tissue	cerebral cortex	bulk tissue	nTPM	0	Not detected
OR51E1	ENSG00000180785	Candidate SCFA/carboxylic acid-responsive OR	HPA/GTEx tissue	cervix	bulk tissue	nTPM	0.3	Low/trace
OR51E1	ENSG00000180785	Candidate SCFA/carboxylic acid-responsive OR	HPA/GTEx tissue	colon	bulk tissue	nTPM	1.1	Detected
OR51E1	ENSG00000180785	Candidate SCFA/carboxylic acid-responsive OR	HPA/GTEx tissue	endometrium	bulk tissue	nTPM	0.7	Low/trace
OR51E1	ENSG00000180785	Candidate SCFA/carboxylic acid-responsive OR	HPA/GTEx tissue	esophagus	bulk tissue	nTPM	0.1	Low/trace
OR51E1	ENSG00000180785	Candidate SCFA/carboxylic acid-responsive OR	HPA/GTEx tissue	fallopian tube	bulk tissue	nTPM	0.3	Low/trace
OR51E1	ENSG00000180785	Candidate SCFA/carboxylic acid-responsive OR	HPA/GTEx tissue	heart muscle	bulk tissue	nTPM	3.7	Detected
OR51E1	ENSG00000180785	Candidate SCFA/carboxylic acid-responsive OR	HPA/GTEx tissue	hippocampal formation	bulk tissue	nTPM	0	Not detected
OR51E1	ENSG00000180785	Candidate SCFA/carboxylic acid-responsive OR	HPA/GTEx tissue	hypothalamus	bulk tissue	nTPM	0.1	Low/trace
OR51E1	ENSG00000180785	Candidate SCFA/carboxylic acid-responsive OR	HPA/GTEx tissue	kidney	bulk tissue	nTPM	0.5	Low/trace
OR51E1	ENSG00000180785	Candidate SCFA/carboxylic acid-responsive OR	HPA/GTEx tissue	liver	bulk tissue	nTPM	0	Not detected
OR51E1	ENSG00000180785	Candidate SCFA/carboxylic acid-responsive OR	HPA/GTEx tissue	lung	bulk tissue	nTPM	0	Not detected
OR51E1	ENSG00000180785	Candidate SCFA/carboxylic acid-responsive OR	HPA/GTEx tissue	midbrain	bulk tissue	nTPM	0.1	Low/trace
OR51E1	ENSG00000180785	Candidate SCFA/carboxylic acid-responsive OR	HPA/GTEx tissue	ovary	bulk tissue	nTPM	0.4	Low/trace
OR51E1	ENSG00000180785	Candidate SCFA/carboxylic acid-responsive OR	HPA/GTEx tissue	pancreas	bulk tissue	nTPM	0	Not detected
OR51E1	ENSG00000180785	Candidate SCFA/carboxylic acid-responsive OR	HPA/GTEx tissue	pituitary gland	bulk tissue	nTPM	0.3	Low/trace
OR51E1	ENSG00000180785	Candidate SCFA/carboxylic acid-responsive OR	HPA/GTEx tissue	prostate	bulk tissue	nTPM	4.4	Detected
OR51E1	ENSG00000180785	Candidate SCFA/carboxylic acid-responsive OR	HPA/GTEx tissue	retina	bulk tissue	nTPM	0	Not detected
OR51E1	ENSG00000180785	Candidate SCFA/carboxylic acid-responsive OR	HPA/GTEx tissue	salivary gland	bulk tissue	nTPM	0.2	Low/trace
OR51E1	ENSG00000180785	Candidate SCFA/carboxylic acid-responsive OR	HPA/GTEx tissue	skeletal muscle	bulk tissue	nTPM	0.7	Low/trace
OR51E1	ENSG00000180785	Candidate SCFA/carboxylic acid-responsive OR	HPA/GTEx tissue	skin	bulk tissue	nTPM	0.1	Low/trace
OR51E1	ENSG00000180785	Candidate SCFA/carboxylic acid-responsive OR	HPA/GTEx tissue	small intestine	bulk tissue	nTPM	0.9	Low/trace
OR51E1	ENSG00000180785	Candidate SCFA/carboxylic acid-responsive OR	HPA/GTEx tissue	spinal cord	bulk tissue	nTPM	0	Not detected
OR51E1	ENSG00000180785	Candidate SCFA/carboxylic acid-responsive OR	HPA/GTEx tissue	spleen	bulk tissue	nTPM	0	Not detected
OR51E1	ENSG00000180785	Candidate SCFA/carboxylic acid-responsive OR	HPA/GTEx tissue	stomach	bulk tissue	nTPM	0.4	Low/trace
OR51E1	ENSG00000180785	Candidate SCFA/carboxylic acid-responsive OR	HPA/GTEx tissue	testis	bulk tissue	nTPM	0.1	Low/trace
OR51E1	ENSG00000180785	Candidate SCFA/carboxylic acid-responsive OR	HPA/GTEx tissue	thyroid gland	bulk tissue	nTPM	0.3	Low/trace
OR51E1	ENSG00000180785	Candidate SCFA/carboxylic acid-responsive OR	HPA/GTEx tissue	urinary bladder	bulk tissue	nTPM	0.2	Low/trace
OR51E1	ENSG00000180785	Candidate SCFA/carboxylic acid-responsive OR	HPA/GTEx tissue	vagina	bulk tissue	nTPM	0.1	Low/trace
OR51E1	ENSG00000180785	Candidate SCFA/carboxylic acid-responsive OR	HPA/GTEx tissue detail	Adipose - Subcutaneous	bulk tissue	nTPM	0.9	Low/trace
OR51E1	ENSG00000180785	Candidate SCFA/carboxylic acid-responsive OR	HPA/GTEx tissue detail	Adipose - Visceral (Omentum)	bulk tissue	nTPM	2.3	Detected
OR51E1	ENSG00000180785	Candidate SCFA/carboxylic acid-responsive OR	HPA/GTEx tissue detail	Adrenal Gland	bulk tissue	nTPM	0	Not detected
OR51E1	ENSG00000180785	Candidate SCFA/carboxylic acid-responsive OR	HPA/GTEx tissue detail	Artery - Aorta	bulk tissue	nTPM	0.1	Low/trace
OR51E1	ENSG00000180785	Candidate SCFA/carboxylic acid-responsive OR	HPA/GTEx tissue detail	Artery - Coronary	bulk tissue	nTPM	1.1	Detected
OR51E1	ENSG00000180785	Candidate SCFA/carboxylic acid-responsive OR	HPA/GTEx tissue detail	Artery - Tibial	bulk tissue	nTPM	3.1	Detected
OR51E1	ENSG00000180785	Candidate SCFA/carboxylic acid-responsive OR	HPA/GTEx tissue detail	Bladder	bulk tissue	nTPM	0.2	Low/trace
OR51E1	ENSG00000180785	Candidate SCFA/carboxylic acid-responsive OR	HPA/GTEx tissue detail	Brain - Amygdala	bulk tissue	nTPM	0	Not detected
OR51E1	ENSG00000180785	Candidate SCFA/carboxylic acid-responsive OR	HPA/GTEx tissue detail	Brain - Anterior cingulate cortex (BA24)	bulk tissue	nTPM	0	Not detected
OR51E1	ENSG00000180785	Candidate SCFA/carboxylic acid-responsive OR	HPA/GTEx tissue detail	Brain - Caudate (basal ganglia)	bulk tissue	nTPM	0	Not detected
OR51E1	ENSG00000180785	Candidate SCFA/carboxylic acid-responsive OR	HPA/GTEx tissue detail	Brain - Cerebellar Hemisphere	bulk tissue	nTPM	0	Not detected
OR51E1	ENSG00000180785	Candidate SCFA/carboxylic acid-responsive OR	HPA/GTEx tissue detail	Brain - Cerebellum	bulk tissue	nTPM	0	Not detected
OR51E1	ENSG00000180785	Candidate SCFA/carboxylic acid-responsive OR	HPA/GTEx tissue detail	Brain - Cortex	bulk tissue	nTPM	0	Not detected
OR51E1	ENSG00000180785	Candidate SCFA/carboxylic acid-responsive OR	HPA/GTEx tissue detail	Brain - Frontal Cortex (BA9)	bulk tissue	nTPM	0	Not detected
OR51E1	ENSG00000180785	Candidate SCFA/carboxylic acid-responsive OR	HPA/GTEx tissue detail	Brain - Hippocampus	bulk tissue	nTPM	0	Not detected
OR51E1	ENSG00000180785	Candidate SCFA/carboxylic acid-responsive OR	HPA/GTEx tissue detail	Brain - Hypothalamus	bulk tissue	nTPM	0.1	Low/trace
OR51E1	ENSG00000180785	Candidate SCFA/carboxylic acid-responsive OR	HPA/GTEx tissue detail	Brain - Nucleus accumbens (basal ganglia)	bulk tissue	nTPM	0	Not detected
OR51E1	ENSG00000180785	Candidate SCFA/carboxylic acid-responsive OR	HPA/GTEx tissue detail	Brain - Putamen (basal ganglia)	bulk tissue	nTPM	0.1	Low/trace
OR51E1	ENSG00000180785	Candidate SCFA/carboxylic acid-responsive OR	HPA/GTEx tissue detail	Brain - Spinal cord (cervical c-1)	bulk tissue	nTPM	0	Not detected
OR51E1	ENSG00000180785	Candidate SCFA/carboxylic acid-responsive OR	HPA/GTEx tissue detail	Brain - Substantia nigra	bulk tissue	nTPM	0.1	Low/trace
OR51E1	ENSG00000180785	Candidate SCFA/carboxylic acid-responsive OR	HPA/GTEx tissue detail	Breast - Mammary Tissue	bulk tissue	nTPM	1.6	Detected
OR51E1	ENSG00000180785	Candidate SCFA/carboxylic acid-responsive OR	HPA/GTEx tissue detail	Cervix - Ectocervix	bulk tissue	nTPM	0.1	Low/trace
OR51E1	ENSG00000180785	Candidate SCFA/carboxylic acid-responsive OR	HPA/GTEx tissue detail	Cervix - Endocervix	bulk tissue	nTPM	0.3	Low/trace
OR51E1	ENSG00000180785	Candidate SCFA/carboxylic acid-responsive OR	HPA/GTEx tissue detail	Colon - Sigmoid	bulk tissue	nTPM	1.1	Detected
OR51E1	ENSG00000180785	Candidate SCFA/carboxylic acid-responsive OR	HPA/GTEx tissue detail	Colon - Transverse	bulk tissue	nTPM	1	Detected
OR51E1	ENSG00000180785	Candidate SCFA/carboxylic acid-responsive OR	HPA/GTEx tissue detail	Esophagus - Mucosa	bulk tissue	nTPM	0.1	Low/trace
OR51E1	ENSG00000180785	Candidate SCFA/carboxylic acid-responsive OR	HPA/GTEx tissue detail	Fallopian Tube	bulk tissue	nTPM	0.3	Low/trace
OR51E1	ENSG00000180785	Candidate SCFA/carboxylic acid-responsive OR	HPA/GTEx tissue detail	Heart - Atrial Appendage	bulk tissue	nTPM	0.4	Low/trace
OR51E1	ENSG00000180785	Candidate SCFA/carboxylic acid-responsive OR	HPA/GTEx tissue detail	Heart - Left Ventricle	bulk tissue	nTPM	3.7	Detected
OR51E1	ENSG00000180785	Candidate SCFA/carboxylic acid-responsive OR	HPA/GTEx tissue detail	Kidney - Cortex	bulk tissue	nTPM	0.3	Low/trace
OR51E1	ENSG00000180785	Candidate SCFA/carboxylic acid-responsive OR	HPA/GTEx tissue detail	Kidney - Medulla	bulk tissue	nTPM	0.5	Low/trace
OR51E1	ENSG00000180785	Candidate SCFA/carboxylic acid-responsive OR	HPA/GTEx tissue detail	Liver	bulk tissue	nTPM	0	Not detected
OR51E1	ENSG00000180785	Candidate SCFA/carboxylic acid-responsive OR	HPA/GTEx tissue detail	Lung	bulk tissue	nTPM	0	Not detected
OR51E1	ENSG00000180785	Candidate SCFA/carboxylic acid-responsive OR	HPA/GTEx tissue detail	Minor Salivary Gland	bulk tissue	nTPM	0.2	Low/trace
OR51E1	ENSG00000180785	Candidate SCFA/carboxylic acid-responsive OR	HPA/GTEx tissue detail	Muscle - Skeletal	bulk tissue	nTPM	0.7	Low/trace
OR51E1	ENSG00000180785	Candidate SCFA/carboxylic acid-responsive OR	HPA/GTEx tissue detail	Ovary	bulk tissue	nTPM	0.4	Low/trace
OR51E1	ENSG00000180785	Candidate SCFA/carboxylic acid-responsive OR	HPA/GTEx tissue detail	Pancreas	bulk tissue	nTPM	0	Not detected
OR51E1	ENSG00000180785	Candidate SCFA/carboxylic acid-responsive OR	HPA/GTEx tissue detail	Pituitary	bulk tissue	nTPM	0.3	Low/trace
OR51E1	ENSG00000180785	Candidate SCFA/carboxylic acid-responsive OR	HPA/GTEx tissue detail	Prostate	bulk tissue	nTPM	4.4	Detected
OR51E1	ENSG00000180785	Candidate SCFA/carboxylic acid-responsive OR	HPA/GTEx tissue detail	Retina	bulk tissue	nTPM	0	Not detected
OR51E1	ENSG00000180785	Candidate SCFA/carboxylic acid-responsive OR	HPA/GTEx tissue detail	Skin - Not Sun Exposed (Suprapubic)	bulk tissue	nTPM	0.1	Low/trace
OR51E1	ENSG00000180785	Candidate SCFA/carboxylic acid-responsive OR	HPA/GTEx tissue detail	Skin - Sun Exposed (Lower leg)	bulk tissue	nTPM	0.1	Low/trace
OR51E1	ENSG00000180785	Candidate SCFA/carboxylic acid-responsive OR	HPA/GTEx tissue detail	Small Intestine - Terminal Ileum	bulk tissue	nTPM	0.9	Low/trace
OR51E1	ENSG00000180785	Candidate SCFA/carboxylic acid-responsive OR	HPA/GTEx tissue detail	Spleen	bulk tissue	nTPM	0	Not detected
OR51E1	ENSG00000180785	Candidate SCFA/carboxylic acid-responsive OR	HPA/GTEx tissue detail	Stomach	bulk tissue	nTPM	0.4	Low/trace
OR51E1	ENSG00000180785	Candidate SCFA/carboxylic acid-responsive OR	HPA/GTEx tissue detail	Testis	bulk tissue	nTPM	0.1	Low/trace
OR51E1	ENSG00000180785	Candidate SCFA/carboxylic acid-responsive OR	HPA/GTEx tissue detail	Thyroid	bulk tissue	nTPM	0.3	Low/trace
OR51E1	ENSG00000180785	Candidate SCFA/carboxylic acid-responsive OR	HPA/GTEx tissue detail	Uterus - Endometrium	bulk tissue	nTPM	0.7	Low/trace
OR51E1	ENSG00000180785	Candidate SCFA/carboxylic acid-responsive OR	HPA/GTEx tissue detail	Vagina	bulk tissue	nTPM	0.1	Low/trace
OR51E2	ENSG00000167332	Olfr78-related; candidate SCFA/lactate-responsive OR	HPA consensus tissue	adipose tissue	bulk tissue	nTPM	0.6	Low/trace
OR51E2	ENSG00000167332	Olfr78-related; candidate SCFA/lactate-responsive OR	HPA consensus tissue	adrenal gland	bulk tissue	nTPM	0.2	Low/trace
OR51E2	ENSG00000167332	Olfr78-related; candidate SCFA/lactate-responsive OR	HPA consensus tissue	amygdala	bulk tissue	nTPM	0.1	Low/trace
OR51E2	ENSG00000167332	Olfr78-related; candidate SCFA/lactate-responsive OR	HPA consensus tissue	appendix	bulk tissue	nTPM	0.9	Low/trace
OR51E2	ENSG00000167332	Olfr78-related; candidate SCFA/lactate-responsive OR	HPA consensus tissue	basal ganglia	bulk tissue	nTPM	0.1	Low/trace
OR51E2	ENSG00000167332	Olfr78-related; candidate SCFA/lactate-responsive OR	HPA consensus tissue	blood vessel	bulk tissue	nTPM	10.4	Detected
OR51E2	ENSG00000167332	Olfr78-related; candidate SCFA/lactate-responsive OR	HPA consensus tissue	bone marrow	bulk tissue	nTPM	0.1	Low/trace
OR51E2	ENSG00000167332	Olfr78-related; candidate SCFA/lactate-responsive OR	HPA consensus tissue	breast	bulk tissue	nTPM	0.5	Low/trace
OR51E2	ENSG00000167332	Olfr78-related; candidate SCFA/lactate-responsive OR	HPA consensus tissue	cerebellum	bulk tissue	nTPM	0	Not detected
OR51E2	ENSG00000167332	Olfr78-related; candidate SCFA/lactate-responsive OR	HPA consensus tissue	cerebral cortex	bulk tissue	nTPM	0.1	Low/trace
OR51E2	ENSG00000167332	Olfr78-related; candidate SCFA/lactate-responsive OR	HPA consensus tissue	cervix	bulk tissue	nTPM	0.6	Low/trace
OR51E2	ENSG00000167332	Olfr78-related; candidate SCFA/lactate-responsive OR	HPA consensus tissue	choroid plexus	bulk tissue	nTPM	0	Not detected
OR51E2	ENSG00000167332	Olfr78-related; candidate SCFA/lactate-responsive OR	HPA consensus tissue	colon	bulk tissue	nTPM	9.2	Detected
OR51E2	ENSG00000167332	Olfr78-related; candidate SCFA/lactate-responsive OR	HPA consensus tissue	duodenum	bulk tissue	nTPM	0.2	Low/trace
OR51E2	ENSG00000167332	Olfr78-related; candidate SCFA/lactate-responsive OR	HPA consensus tissue	endometrium	bulk tissue	nTPM	1.2	Detected
OR51E2	ENSG00000167332	Olfr78-related; candidate SCFA/lactate-responsive OR	HPA consensus tissue	epididymis	bulk tissue	nTPM	0.3	Low/trace
OR51E2	ENSG00000167332	Olfr78-related; candidate SCFA/lactate-responsive OR	HPA consensus tissue	esophagus	bulk tissue	nTPM	0	Not detected
OR51E2	ENSG00000167332	Olfr78-related; candidate SCFA/lactate-responsive OR	HPA consensus tissue	fallopian tube	bulk tissue	nTPM	0.4	Low/trace
OR51E2	ENSG00000167332	Olfr78-related; candidate SCFA/lactate-responsive OR	HPA consensus tissue	gallbladder	bulk tissue	nTPM	0.3	Low/trace
OR51E2	ENSG00000167332	Olfr78-related; candidate SCFA/lactate-responsive OR	HPA consensus tissue	heart muscle	bulk tissue	nTPM	0.2	Low/trace
OR51E2	ENSG00000167332	Olfr78-related; candidate SCFA/lactate-responsive OR	HPA consensus tissue	hippocampal formation	bulk tissue	nTPM	0	Not detected
OR51E2	ENSG00000167332	Olfr78-related; candidate SCFA/lactate-responsive OR	HPA consensus tissue	hypothalamus	bulk tissue	nTPM	0.1	Low/trace
OR51E2	ENSG00000167332	Olfr78-related; candidate SCFA/lactate-responsive OR	HPA consensus tissue	kidney	bulk tissue	nTPM	0.2	Low/trace
OR51E2	ENSG00000167332	Olfr78-related; candidate SCFA/lactate-responsive OR	HPA consensus tissue	liver	bulk tissue	nTPM	0	Not detected
OR51E2	ENSG00000167332	Olfr78-related; candidate SCFA/lactate-responsive OR	HPA consensus tissue	lung	bulk tissue	nTPM	0	Not detected
OR51E2	ENSG00000167332	Olfr78-related; candidate SCFA/lactate-responsive OR	HPA consensus tissue	lymph node	bulk tissue	nTPM	0	Not detected
OR51E2	ENSG00000167332	Olfr78-related; candidate SCFA/lactate-responsive OR	HPA consensus tissue	midbrain	bulk tissue	nTPM	0.1	Low/trace
OR51E2	ENSG00000167332	Olfr78-related; candidate SCFA/lactate-responsive OR	HPA consensus tissue	ovary	bulk tissue	nTPM	0.5	Low/trace
OR51E2	ENSG00000167332	Olfr78-related; candidate SCFA/lactate-responsive OR	HPA consensus tissue	pancreas	bulk tissue	nTPM	0.1	Low/trace
OR51E2	ENSG00000167332	Olfr78-related; candidate SCFA/lactate-responsive OR	HPA consensus tissue	parathyroid gland	bulk tissue	nTPM	0	Not detected
OR51E2	ENSG00000167332	Olfr78-related; candidate SCFA/lactate-responsive OR	HPA consensus tissue	pituitary gland	bulk tissue	nTPM	0	Not detected
OR51E2	ENSG00000167332	Olfr78-related; candidate SCFA/lactate-responsive OR	HPA consensus tissue	placenta	bulk tissue	nTPM	3.7	Detected
OR51E2	ENSG00000167332	Olfr78-related; candidate SCFA/lactate-responsive OR	HPA consensus tissue	prostate	bulk tissue	nTPM	27.2	Detected
OR51E2	ENSG00000167332	Olfr78-related; candidate SCFA/lactate-responsive OR	HPA consensus tissue	rectum	bulk tissue	nTPM	2	Detected
OR51E2	ENSG00000167332	Olfr78-related; candidate SCFA/lactate-responsive OR	HPA consensus tissue	retina	bulk tissue	nTPM	0.1	Low/trace
OR51E2	ENSG00000167332	Olfr78-related; candidate SCFA/lactate-responsive OR	HPA consensus tissue	salivary gland	bulk tissue	nTPM	0	Not detected
OR51E2	ENSG00000167332	Olfr78-related; candidate SCFA/lactate-responsive OR	HPA consensus tissue	seminal vesicle	bulk tissue	nTPM	2.2	Detected
OR51E2	ENSG00000167332	Olfr78-related; candidate SCFA/lactate-responsive OR	HPA consensus tissue	skeletal muscle	bulk tissue	nTPM	0.4	Low/trace
OR51E2	ENSG00000167332	Olfr78-related; candidate SCFA/lactate-responsive OR	HPA consensus tissue	skin	bulk tissue	nTPM	0.2	Low/trace
OR51E2	ENSG00000167332	Olfr78-related; candidate SCFA/lactate-responsive OR	HPA consensus tissue	small intestine	bulk tissue	nTPM	0.8	Low/trace
OR51E2	ENSG00000167332	Olfr78-related; candidate SCFA/lactate-responsive OR	HPA consensus tissue	smooth muscle	bulk tissue	nTPM	2	Detected
OR51E2	ENSG00000167332	Olfr78-related; candidate SCFA/lactate-responsive OR	HPA consensus tissue	spinal cord	bulk tissue	nTPM	0	Not detected
OR51E2	ENSG00000167332	Olfr78-related; candidate SCFA/lactate-responsive OR	HPA consensus tissue	spleen	bulk tissue	nTPM	0	Not detected
OR51E2	ENSG00000167332	Olfr78-related; candidate SCFA/lactate-responsive OR	HPA consensus tissue	stomach	bulk tissue	nTPM	0.4	Low/trace
OR51E2	ENSG00000167332	Olfr78-related; candidate SCFA/lactate-responsive OR	HPA consensus tissue	testis	bulk tissue	nTPM	0.3	Low/trace
OR51E2	ENSG00000167332	Olfr78-related; candidate SCFA/lactate-responsive OR	HPA consensus tissue	thymus	bulk tissue	nTPM	0	Not detected
OR51E2	ENSG00000167332	Olfr78-related; candidate SCFA/lactate-responsive OR	HPA consensus tissue	thyroid gland	bulk tissue	nTPM	0.1	Low/trace
OR51E2	ENSG00000167332	Olfr78-related; candidate SCFA/lactate-responsive OR	HPA consensus tissue	tongue	bulk tissue	nTPM	0.3	Low/trace
OR51E2	ENSG00000167332	Olfr78-related; candidate SCFA/lactate-responsive OR	HPA consensus tissue	tonsil	bulk tissue	nTPM	0	Not detected
OR51E2	ENSG00000167332	Olfr78-related; candidate SCFA/lactate-responsive OR	HPA consensus tissue	urinary bladder	bulk tissue	nTPM	0.4	Low/trace
OR51E2	ENSG00000167332	Olfr78-related; candidate SCFA/lactate-responsive OR	HPA consensus tissue	vagina	bulk tissue	nTPM	0.2	Low/trace
OR51E2	ENSG00000167332	Olfr78-related; candidate SCFA/lactate-responsive OR	HPA/GTEx tissue	adipose tissue	bulk tissue	nTPM	0.6	Low/trace
OR51E2	ENSG00000167332	Olfr78-related; candidate SCFA/lactate-responsive OR	HPA/GTEx tissue	adrenal gland	bulk tissue	nTPM	0	Not detected
OR51E2	ENSG00000167332	Olfr78-related; candidate SCFA/lactate-responsive OR	HPA/GTEx tissue	amygdala	bulk tissue	nTPM	0.1	Low/trace
OR51E2	ENSG00000167332	Olfr78-related; candidate SCFA/lactate-responsive OR	HPA/GTEx tissue	basal ganglia	bulk tissue	nTPM	0.1	Low/trace
OR51E2	ENSG00000167332	Olfr78-related; candidate SCFA/lactate-responsive OR	HPA/GTEx tissue	blood vessel	bulk tissue	nTPM	10.4	Detected
OR51E2	ENSG00000167332	Olfr78-related; candidate SCFA/lactate-responsive OR	HPA/GTEx tissue	breast	bulk tissue	nTPM	0.5	Low/trace
OR51E2	ENSG00000167332	Olfr78-related; candidate SCFA/lactate-responsive OR	HPA/GTEx tissue	cerebellum	bulk tissue	nTPM	0	Not detected
OR51E2	ENSG00000167332	Olfr78-related; candidate SCFA/lactate-responsive OR	HPA/GTEx tissue	cerebral cortex	bulk tissue	nTPM	0.1	Low/trace
OR51E2	ENSG00000167332	Olfr78-related; candidate SCFA/lactate-responsive OR	HPA/GTEx tissue	cervix	bulk tissue	nTPM	0.6	Low/trace
OR51E2	ENSG00000167332	Olfr78-related; candidate SCFA/lactate-responsive OR	HPA/GTEx tissue	colon	bulk tissue	nTPM	9.2	Detected
OR51E2	ENSG00000167332	Olfr78-related; candidate SCFA/lactate-responsive OR	HPA/GTEx tissue	endometrium	bulk tissue	nTPM	1.2	Detected
OR51E2	ENSG00000167332	Olfr78-related; candidate SCFA/lactate-responsive OR	HPA/GTEx tissue	esophagus	bulk tissue	nTPM	0	Not detected
OR51E2	ENSG00000167332	Olfr78-related; candidate SCFA/lactate-responsive OR	HPA/GTEx tissue	fallopian tube	bulk tissue	nTPM	0.4	Low/trace
OR51E2	ENSG00000167332	Olfr78-related; candidate SCFA/lactate-responsive OR	HPA/GTEx tissue	heart muscle	bulk tissue	nTPM	0.2	Low/trace
OR51E2	ENSG00000167332	Olfr78-related; candidate SCFA/lactate-responsive OR	HPA/GTEx tissue	hippocampal formation	bulk tissue	nTPM	0	Not detected
OR51E2	ENSG00000167332	Olfr78-related; candidate SCFA/lactate-responsive OR	HPA/GTEx tissue	hypothalamus	bulk tissue	nTPM	0.1	Low/trace
OR51E2	ENSG00000167332	Olfr78-related; candidate SCFA/lactate-responsive OR	HPA/GTEx tissue	kidney	bulk tissue	nTPM	0.2	Low/trace
OR51E2	ENSG00000167332	Olfr78-related; candidate SCFA/lactate-responsive OR	HPA/GTEx tissue	liver	bulk tissue	nTPM	0	Not detected
OR51E2	ENSG00000167332	Olfr78-related; candidate SCFA/lactate-responsive OR	HPA/GTEx tissue	lung	bulk tissue	nTPM	0	Not detected
OR51E2	ENSG00000167332	Olfr78-related; candidate SCFA/lactate-responsive OR	HPA/GTEx tissue	midbrain	bulk tissue	nTPM	0.1	Low/trace
OR51E2	ENSG00000167332	Olfr78-related; candidate SCFA/lactate-responsive OR	HPA/GTEx tissue	ovary	bulk tissue	nTPM	0.5	Low/trace
OR51E2	ENSG00000167332	Olfr78-related; candidate SCFA/lactate-responsive OR	HPA/GTEx tissue	pancreas	bulk tissue	nTPM	0	Not detected
OR51E2	ENSG00000167332	Olfr78-related; candidate SCFA/lactate-responsive OR	HPA/GTEx tissue	pituitary gland	bulk tissue	nTPM	0	Not detected
OR51E2	ENSG00000167332	Olfr78-related; candidate SCFA/lactate-responsive OR	HPA/GTEx tissue	prostate	bulk tissue	nTPM	27.1	Detected
OR51E2	ENSG00000167332	Olfr78-related; candidate SCFA/lactate-responsive OR	HPA/GTEx tissue	retina	bulk tissue	nTPM	0.1	Low/trace
OR51E2	ENSG00000167332	Olfr78-related; candidate SCFA/lactate-responsive OR	HPA/GTEx tissue	salivary gland	bulk tissue	nTPM	0	Not detected
OR51E2	ENSG00000167332	Olfr78-related; candidate SCFA/lactate-responsive OR	HPA/GTEx tissue	skeletal muscle	bulk tissue	nTPM	0.4	Low/trace
OR51E2	ENSG00000167332	Olfr78-related; candidate SCFA/lactate-responsive OR	HPA/GTEx tissue	skin	bulk tissue	nTPM	0.2	Low/trace
OR51E2	ENSG00000167332	Olfr78-related; candidate SCFA/lactate-responsive OR	HPA/GTEx tissue	small intestine	bulk tissue	nTPM	0.8	Low/trace
OR51E2	ENSG00000167332	Olfr78-related; candidate SCFA/lactate-responsive OR	HPA/GTEx tissue	spinal cord	bulk tissue	nTPM	0	Not detected
OR51E2	ENSG00000167332	Olfr78-related; candidate SCFA/lactate-responsive OR	HPA/GTEx tissue	spleen	bulk tissue	nTPM	0	Not detected
OR51E2	ENSG00000167332	Olfr78-related; candidate SCFA/lactate-responsive OR	HPA/GTEx tissue	stomach	bulk tissue	nTPM	0.4	Low/trace
OR51E2	ENSG00000167332	Olfr78-related; candidate SCFA/lactate-responsive OR	HPA/GTEx tissue	testis	bulk tissue	nTPM	0.1	Low/trace
OR51E2	ENSG00000167332	Olfr78-related; candidate SCFA/lactate-responsive OR	HPA/GTEx tissue	thyroid gland	bulk tissue	nTPM	0.1	Low/trace
OR51E2	ENSG00000167332	Olfr78-related; candidate SCFA/lactate-responsive OR	HPA/GTEx tissue	urinary bladder	bulk tissue	nTPM	0.4	Low/trace
OR51E2	ENSG00000167332	Olfr78-related; candidate SCFA/lactate-responsive OR	HPA/GTEx tissue	vagina	bulk tissue	nTPM	0.2	Low/trace
OR51E2	ENSG00000167332	Olfr78-related; candidate SCFA/lactate-responsive OR	HPA/GTEx tissue detail	Adipose - Subcutaneous	bulk tissue	nTPM	0.6	Low/trace
OR51E2	ENSG00000167332	Olfr78-related; candidate SCFA/lactate-responsive OR	HPA/GTEx tissue detail	Adipose - Visceral (Omentum)	bulk tissue	nTPM	0.3	Low/trace
OR51E2	ENSG00000167332	Olfr78-related; candidate SCFA/lactate-responsive OR	HPA/GTEx tissue detail	Adrenal Gland	bulk tissue	nTPM	0	Not detected
OR51E2	ENSG00000167332	Olfr78-related; candidate SCFA/lactate-responsive OR	HPA/GTEx tissue detail	Artery - Aorta	bulk tissue	nTPM	0.1	Low/trace
OR51E2	ENSG00000167332	Olfr78-related; candidate SCFA/lactate-responsive OR	HPA/GTEx tissue detail	Artery - Coronary	bulk tissue	nTPM	1.6	Detected
OR51E2	ENSG00000167332	Olfr78-related; candidate SCFA/lactate-responsive OR	HPA/GTEx tissue detail	Artery - Tibial	bulk tissue	nTPM	10.4	Detected
OR51E2	ENSG00000167332	Olfr78-related; candidate SCFA/lactate-responsive OR	HPA/GTEx tissue detail	Bladder	bulk tissue	nTPM	0.4	Low/trace
OR51E2	ENSG00000167332	Olfr78-related; candidate SCFA/lactate-responsive OR	HPA/GTEx tissue detail	Brain - Amygdala	bulk tissue	nTPM	0.1	Low/trace
OR51E2	ENSG00000167332	Olfr78-related; candidate SCFA/lactate-responsive OR	HPA/GTEx tissue detail	Brain - Anterior cingulate cortex (BA24)	bulk tissue	nTPM	0.1	Low/trace
OR51E2	ENSG00000167332	Olfr78-related; candidate SCFA/lactate-responsive OR	HPA/GTEx tissue detail	Brain - Caudate (basal ganglia)	bulk tissue	nTPM	0.1	Low/trace
OR51E2	ENSG00000167332	Olfr78-related; candidate SCFA/lactate-responsive OR	HPA/GTEx tissue detail	Brain - Cerebellar Hemisphere	bulk tissue	nTPM	0	Not detected
OR51E2	ENSG00000167332	Olfr78-related; candidate SCFA/lactate-responsive OR	HPA/GTEx tissue detail	Brain - Cerebellum	bulk tissue	nTPM	0	Not detected
OR51E2	ENSG00000167332	Olfr78-related; candidate SCFA/lactate-responsive OR	HPA/GTEx tissue detail	Brain - Cortex	bulk tissue	nTPM	0.1	Low/trace
OR51E2	ENSG00000167332	Olfr78-related; candidate SCFA/lactate-responsive OR	HPA/GTEx tissue detail	Brain - Frontal Cortex (BA9)	bulk tissue	nTPM	0.1	Low/trace
OR51E2	ENSG00000167332	Olfr78-related; candidate SCFA/lactate-responsive OR	HPA/GTEx tissue detail	Brain - Hippocampus	bulk tissue	nTPM	0	Not detected
OR51E2	ENSG00000167332	Olfr78-related; candidate SCFA/lactate-responsive OR	HPA/GTEx tissue detail	Brain - Hypothalamus	bulk tissue	nTPM	0.1	Low/trace
OR51E2	ENSG00000167332	Olfr78-related; candidate SCFA/lactate-responsive OR	HPA/GTEx tissue detail	Brain - Nucleus accumbens (basal ganglia)	bulk tissue	nTPM	0.1	Low/trace
OR51E2	ENSG00000167332	Olfr78-related; candidate SCFA/lactate-responsive OR	HPA/GTEx tissue detail	Brain - Putamen (basal ganglia)	bulk tissue	nTPM	0.1	Low/trace
OR51E2	ENSG00000167332	Olfr78-related; candidate SCFA/lactate-responsive OR	HPA/GTEx tissue detail	Brain - Spinal cord (cervical c-1)	bulk tissue	nTPM	0	Not detected
OR51E2	ENSG00000167332	Olfr78-related; candidate SCFA/lactate-responsive OR	HPA/GTEx tissue detail	Brain - Substantia nigra	bulk tissue	nTPM	0.1	Low/trace
OR51E2	ENSG00000167332	Olfr78-related; candidate SCFA/lactate-responsive OR	HPA/GTEx tissue detail	Breast - Mammary Tissue	bulk tissue	nTPM	0.5	Low/trace
OR51E2	ENSG00000167332	Olfr78-related; candidate SCFA/lactate-responsive OR	HPA/GTEx tissue detail	Cervix - Ectocervix	bulk tissue	nTPM	0.2	Low/trace
OR51E2	ENSG00000167332	Olfr78-related; candidate SCFA/lactate-responsive OR	HPA/GTEx tissue detail	Cervix - Endocervix	bulk tissue	nTPM	0.6	Low/trace
OR51E2	ENSG00000167332	Olfr78-related; candidate SCFA/lactate-responsive OR	HPA/GTEx tissue detail	Colon - Sigmoid	bulk tissue	nTPM	9.2	Detected
OR51E2	ENSG00000167332	Olfr78-related; candidate SCFA/lactate-responsive OR	HPA/GTEx tissue detail	Colon - Transverse	bulk tissue	nTPM	7.3	Detected
OR51E2	ENSG00000167332	Olfr78-related; candidate SCFA/lactate-responsive OR	HPA/GTEx tissue detail	Esophagus - Mucosa	bulk tissue	nTPM	0	Not detected
OR51E2	ENSG00000167332	Olfr78-related; candidate SCFA/lactate-responsive OR	HPA/GTEx tissue detail	Fallopian Tube	bulk tissue	nTPM	0.4	Low/trace
OR51E2	ENSG00000167332	Olfr78-related; candidate SCFA/lactate-responsive OR	HPA/GTEx tissue detail	Heart - Atrial Appendage	bulk tissue	nTPM	0	Not detected
OR51E2	ENSG00000167332	Olfr78-related; candidate SCFA/lactate-responsive OR	HPA/GTEx tissue detail	Heart - Left Ventricle	bulk tissue	nTPM	0.2	Low/trace
OR51E2	ENSG00000167332	Olfr78-related; candidate SCFA/lactate-responsive OR	HPA/GTEx tissue detail	Kidney - Cortex	bulk tissue	nTPM	0.2	Low/trace
OR51E2	ENSG00000167332	Olfr78-related; candidate SCFA/lactate-responsive OR	HPA/GTEx tissue detail	Kidney - Medulla	bulk tissue	nTPM	0.2	Low/trace
OR51E2	ENSG00000167332	Olfr78-related; candidate SCFA/lactate-responsive OR	HPA/GTEx tissue detail	Liver	bulk tissue	nTPM	0	Not detected
OR51E2	ENSG00000167332	Olfr78-related; candidate SCFA/lactate-responsive OR	HPA/GTEx tissue detail	Lung	bulk tissue	nTPM	0	Not detected
OR51E2	ENSG00000167332	Olfr78-related; candidate SCFA/lactate-responsive OR	HPA/GTEx tissue detail	Minor Salivary Gland	bulk tissue	nTPM	0	Not detected
OR51E2	ENSG00000167332	Olfr78-related; candidate SCFA/lactate-responsive OR	HPA/GTEx tissue detail	Muscle - Skeletal	bulk tissue	nTPM	0.4	Low/trace
OR51E2	ENSG00000167332	Olfr78-related; candidate SCFA/lactate-responsive OR	HPA/GTEx tissue detail	Ovary	bulk tissue	nTPM	0.5	Low/trace
OR51E2	ENSG00000167332	Olfr78-related; candidate SCFA/lactate-responsive OR	HPA/GTEx tissue detail	Pancreas	bulk tissue	nTPM	0	Not detected
OR51E2	ENSG00000167332	Olfr78-related; candidate SCFA/lactate-responsive OR	HPA/GTEx tissue detail	Pituitary	bulk tissue	nTPM	0	Not detected
OR51E2	ENSG00000167332	Olfr78-related; candidate SCFA/lactate-responsive OR	HPA/GTEx tissue detail	Prostate	bulk tissue	nTPM	27.1	Detected
OR51E2	ENSG00000167332	Olfr78-related; candidate SCFA/lactate-responsive OR	HPA/GTEx tissue detail	Retina	bulk tissue	nTPM	0.1	Low/trace
OR51E2	ENSG00000167332	Olfr78-related; candidate SCFA/lactate-responsive OR	HPA/GTEx tissue detail	Skin - Not Sun Exposed (Suprapubic)	bulk tissue	nTPM	0.1	Low/trace
OR51E2	ENSG00000167332	Olfr78-related; candidate SCFA/lactate-responsive OR	HPA/GTEx tissue detail	Skin - Sun Exposed (Lower leg)	bulk tissue	nTPM	0.2	Low/trace
OR51E2	ENSG00000167332	Olfr78-related; candidate SCFA/lactate-responsive OR	HPA/GTEx tissue detail	Small Intestine - Terminal Ileum	bulk tissue	nTPM	0.8	Low/trace
OR51E2	ENSG00000167332	Olfr78-related; candidate SCFA/lactate-responsive OR	HPA/GTEx tissue detail	Spleen	bulk tissue	nTPM	0	Not detected
OR51E2	ENSG00000167332	Olfr78-related; candidate SCFA/lactate-responsive OR	HPA/GTEx tissue detail	Stomach	bulk tissue	nTPM	0.4	Low/trace
OR51E2	ENSG00000167332	Olfr78-related; candidate SCFA/lactate-responsive OR	HPA/GTEx tissue detail	Testis	bulk tissue	nTPM	0.1	Low/trace
OR51E2	ENSG00000167332	Olfr78-related; candidate SCFA/lactate-responsive OR	HPA/GTEx tissue detail	Thyroid	bulk tissue	nTPM	0.1	Low/trace
OR51E2	ENSG00000167332	Olfr78-related; candidate SCFA/lactate-responsive OR	HPA/GTEx tissue detail	Uterus - Endometrium	bulk tissue	nTPM	1.2	Detected
OR51E2	ENSG00000167332	Olfr78-related; candidate SCFA/lactate-responsive OR	HPA/GTEx tissue detail	Vagina	bulk tissue	nTPM	0.2	Low/trace
OR2AT4	ENSG00000171561	Sandalore-responsive OR; wound-healing comparator	HPA consensus tissue	adipose tissue	bulk tissue	nTPM	0.2	Low/trace
OR2AT4	ENSG00000171561	Sandalore-responsive OR; wound-healing comparator	HPA consensus tissue	adrenal gland	bulk tissue	nTPM	0.2	Low/trace
OR2AT4	ENSG00000171561	Sandalore-responsive OR; wound-healing comparator	HPA consensus tissue	amygdala	bulk tissue	nTPM	0	Not detected
OR2AT4	ENSG00000171561	Sandalore-responsive OR; wound-healing comparator	HPA consensus tissue	appendix	bulk tissue	nTPM	0.3	Low/trace
OR2AT4	ENSG00000171561	Sandalore-responsive OR; wound-healing comparator	HPA consensus tissue	basal ganglia	bulk tissue	nTPM	0	Not detected
OR2AT4	ENSG00000171561	Sandalore-responsive OR; wound-healing comparator	HPA consensus tissue	blood vessel	bulk tissue	nTPM	0	Not detected
OR2AT4	ENSG00000171561	Sandalore-responsive OR; wound-healing comparator	HPA consensus tissue	bone marrow	bulk tissue	nTPM	1.3	Detected
OR2AT4	ENSG00000171561	Sandalore-responsive OR; wound-healing comparator	HPA consensus tissue	breast	bulk tissue	nTPM	0.2	Low/trace
OR2AT4	ENSG00000171561	Sandalore-responsive OR; wound-healing comparator	HPA consensus tissue	cerebellum	bulk tissue	nTPM	0	Not detected
OR2AT4	ENSG00000171561	Sandalore-responsive OR; wound-healing comparator	HPA consensus tissue	cerebral cortex	bulk tissue	nTPM	0.3	Low/trace
OR2AT4	ENSG00000171561	Sandalore-responsive OR; wound-healing comparator	HPA consensus tissue	cervix	bulk tissue	nTPM	0.1	Low/trace
OR2AT4	ENSG00000171561	Sandalore-responsive OR; wound-healing comparator	HPA consensus tissue	choroid plexus	bulk tissue	nTPM	0	Not detected
OR2AT4	ENSG00000171561	Sandalore-responsive OR; wound-healing comparator	HPA consensus tissue	colon	bulk tissue	nTPM	0.1	Low/trace
OR2AT4	ENSG00000171561	Sandalore-responsive OR; wound-healing comparator	HPA consensus tissue	duodenum	bulk tissue	nTPM	0.2	Low/trace
OR2AT4	ENSG00000171561	Sandalore-responsive OR; wound-healing comparator	HPA consensus tissue	endometrium	bulk tissue	nTPM	0.2	Low/trace
OR2AT4	ENSG00000171561	Sandalore-responsive OR; wound-healing comparator	HPA consensus tissue	epididymis	bulk tissue	nTPM	0.6	Low/trace
OR2AT4	ENSG00000171561	Sandalore-responsive OR; wound-healing comparator	HPA consensus tissue	esophagus	bulk tissue	nTPM	0.1	Low/trace
OR2AT4	ENSG00000171561	Sandalore-responsive OR; wound-healing comparator	HPA consensus tissue	fallopian tube	bulk tissue	nTPM	0.1	Low/trace
OR2AT4	ENSG00000171561	Sandalore-responsive OR; wound-healing comparator	HPA consensus tissue	gallbladder	bulk tissue	nTPM	0.2	Low/trace
OR2AT4	ENSG00000171561	Sandalore-responsive OR; wound-healing comparator	HPA consensus tissue	heart muscle	bulk tissue	nTPM	0.1	Low/trace
OR2AT4	ENSG00000171561	Sandalore-responsive OR; wound-healing comparator	HPA consensus tissue	hippocampal formation	bulk tissue	nTPM	0	Not detected
OR2AT4	ENSG00000171561	Sandalore-responsive OR; wound-healing comparator	HPA consensus tissue	hypothalamus	bulk tissue	nTPM	0	Not detected
OR2AT4	ENSG00000171561	Sandalore-responsive OR; wound-healing comparator	HPA consensus tissue	kidney	bulk tissue	nTPM	0.2	Low/trace
OR2AT4	ENSG00000171561	Sandalore-responsive OR; wound-healing comparator	HPA consensus tissue	liver	bulk tissue	nTPM	0.3	Low/trace
OR2AT4	ENSG00000171561	Sandalore-responsive OR; wound-healing comparator	HPA consensus tissue	lung	bulk tissue	nTPM	0.2	Low/trace
OR2AT4	ENSG00000171561	Sandalore-responsive OR; wound-healing comparator	HPA consensus tissue	lymph node	bulk tissue	nTPM	0.3	Low/trace
OR2AT4	ENSG00000171561	Sandalore-responsive OR; wound-healing comparator	HPA consensus tissue	midbrain	bulk tissue	nTPM	0	Not detected
OR2AT4	ENSG00000171561	Sandalore-responsive OR; wound-healing comparator	HPA consensus tissue	ovary	bulk tissue	nTPM	0.1	Low/trace
OR2AT4	ENSG00000171561	Sandalore-responsive OR; wound-healing comparator	HPA consensus tissue	pancreas	bulk tissue	nTPM	0.2	Low/trace
OR2AT4	ENSG00000171561	Sandalore-responsive OR; wound-healing comparator	HPA consensus tissue	parathyroid gland	bulk tissue	nTPM	0.1	Low/trace
OR2AT4	ENSG00000171561	Sandalore-responsive OR; wound-healing comparator	HPA consensus tissue	pituitary gland	bulk tissue	nTPM	0	Not detected
OR2AT4	ENSG00000171561	Sandalore-responsive OR; wound-healing comparator	HPA consensus tissue	placenta	bulk tissue	nTPM	0.2	Low/trace
OR2AT4	ENSG00000171561	Sandalore-responsive OR; wound-healing comparator	HPA consensus tissue	prostate	bulk tissue	nTPM	0.2	Low/trace
OR2AT4	ENSG00000171561	Sandalore-responsive OR; wound-healing comparator	HPA consensus tissue	rectum	bulk tissue	nTPM	0.2	Low/trace
OR2AT4	ENSG00000171561	Sandalore-responsive OR; wound-healing comparator	HPA consensus tissue	retina	bulk tissue	nTPM	1.6	Detected
OR2AT4	ENSG00000171561	Sandalore-responsive OR; wound-healing comparator	HPA consensus tissue	salivary gland	bulk tissue	nTPM	0.2	Low/trace
OR2AT4	ENSG00000171561	Sandalore-responsive OR; wound-healing comparator	HPA consensus tissue	seminal vesicle	bulk tissue	nTPM	0.1	Low/trace
OR2AT4	ENSG00000171561	Sandalore-responsive OR; wound-healing comparator	HPA consensus tissue	skeletal muscle	bulk tissue	nTPM	0.2	Low/trace
OR2AT4	ENSG00000171561	Sandalore-responsive OR; wound-healing comparator	HPA consensus tissue	skin	bulk tissue	nTPM	0.6	Low/trace
OR2AT4	ENSG00000171561	Sandalore-responsive OR; wound-healing comparator	HPA consensus tissue	small intestine	bulk tissue	nTPM	0.3	Low/trace
OR2AT4	ENSG00000171561	Sandalore-responsive OR; wound-healing comparator	HPA consensus tissue	smooth muscle	bulk tissue	nTPM	0.1	Low/trace
OR2AT4	ENSG00000171561	Sandalore-responsive OR; wound-healing comparator	HPA consensus tissue	spinal cord	bulk tissue	nTPM	0	Not detected
OR2AT4	ENSG00000171561	Sandalore-responsive OR; wound-healing comparator	HPA consensus tissue	spleen	bulk tissue	nTPM	0.3	Low/trace
OR2AT4	ENSG00000171561	Sandalore-responsive OR; wound-healing comparator	HPA consensus tissue	stomach	bulk tissue	nTPM	0.2	Low/trace
OR2AT4	ENSG00000171561	Sandalore-responsive OR; wound-healing comparator	HPA consensus tissue	testis	bulk tissue	nTPM	0.5	Low/trace
OR2AT4	ENSG00000171561	Sandalore-responsive OR; wound-healing comparator	HPA consensus tissue	thymus	bulk tissue	nTPM	0.2	Low/trace
OR2AT4	ENSG00000171561	Sandalore-responsive OR; wound-healing comparator	HPA consensus tissue	thyroid gland	bulk tissue	nTPM	0.3	Low/trace
OR2AT4	ENSG00000171561	Sandalore-responsive OR; wound-healing comparator	HPA consensus tissue	tongue	bulk tissue	nTPM	0	Not detected
OR2AT4	ENSG00000171561	Sandalore-responsive OR; wound-healing comparator	HPA consensus tissue	tonsil	bulk tissue	nTPM	0.1	Low/trace
OR2AT4	ENSG00000171561	Sandalore-responsive OR; wound-healing comparator	HPA consensus tissue	urinary bladder	bulk tissue	nTPM	0.1	Low/trace
OR2AT4	ENSG00000171561	Sandalore-responsive OR; wound-healing comparator	HPA consensus tissue	vagina	bulk tissue	nTPM	0	Not detected
OR2AT4	ENSG00000171561	Sandalore-responsive OR; wound-healing comparator	HPA/GTEx tissue	adipose tissue	bulk tissue	nTPM	0	Not detected
OR2AT4	ENSG00000171561	Sandalore-responsive OR; wound-healing comparator	HPA/GTEx tissue	adrenal gland	bulk tissue	nTPM	0	Not detected
OR2AT4	ENSG00000171561	Sandalore-responsive OR; wound-healing comparator	HPA/GTEx tissue	amygdala	bulk tissue	nTPM	0	Not detected
OR2AT4	ENSG00000171561	Sandalore-responsive OR; wound-healing comparator	HPA/GTEx tissue	basal ganglia	bulk tissue	nTPM	0	Not detected
OR2AT4	ENSG00000171561	Sandalore-responsive OR; wound-healing comparator	HPA/GTEx tissue	blood vessel	bulk tissue	nTPM	0	Not detected
OR2AT4	ENSG00000171561	Sandalore-responsive OR; wound-healing comparator	HPA/GTEx tissue	breast	bulk tissue	nTPM	0	Not detected
OR2AT4	ENSG00000171561	Sandalore-responsive OR; wound-healing comparator	HPA/GTEx tissue	cerebellum	bulk tissue	nTPM	0	Not detected
OR2AT4	ENSG00000171561	Sandalore-responsive OR; wound-healing comparator	HPA/GTEx tissue	cerebral cortex	bulk tissue	nTPM	0	Not detected
OR2AT4	ENSG00000171561	Sandalore-responsive OR; wound-healing comparator	HPA/GTEx tissue	cervix	bulk tissue	nTPM	0	Not detected
OR2AT4	ENSG00000171561	Sandalore-responsive OR; wound-healing comparator	HPA/GTEx tissue	colon	bulk tissue	nTPM	0	Not detected
OR2AT4	ENSG00000171561	Sandalore-responsive OR; wound-healing comparator	HPA/GTEx tissue	endometrium	bulk tissue	nTPM	0	Not detected
OR2AT4	ENSG00000171561	Sandalore-responsive OR; wound-healing comparator	HPA/GTEx tissue	esophagus	bulk tissue	nTPM	0	Not detected
OR2AT4	ENSG00000171561	Sandalore-responsive OR; wound-healing comparator	HPA/GTEx tissue	fallopian tube	bulk tissue	nTPM	0	Not detected
OR2AT4	ENSG00000171561	Sandalore-responsive OR; wound-healing comparator	HPA/GTEx tissue	heart muscle	bulk tissue	nTPM	0	Not detected
OR2AT4	ENSG00000171561	Sandalore-responsive OR; wound-healing comparator	HPA/GTEx tissue	hippocampal formation	bulk tissue	nTPM	0	Not detected
OR2AT4	ENSG00000171561	Sandalore-responsive OR; wound-healing comparator	HPA/GTEx tissue	hypothalamus	bulk tissue	nTPM	0	Not detected
OR2AT4	ENSG00000171561	Sandalore-responsive OR; wound-healing comparator	HPA/GTEx tissue	kidney	bulk tissue	nTPM	0	Not detected
OR2AT4	ENSG00000171561	Sandalore-responsive OR; wound-healing comparator	HPA/GTEx tissue	liver	bulk tissue	nTPM	0	Not detected
OR2AT4	ENSG00000171561	Sandalore-responsive OR; wound-healing comparator	HPA/GTEx tissue	lung	bulk tissue	nTPM	0	Not detected
OR2AT4	ENSG00000171561	Sandalore-responsive OR; wound-healing comparator	HPA/GTEx tissue	midbrain	bulk tissue	nTPM	0	Not detected
OR2AT4	ENSG00000171561	Sandalore-responsive OR; wound-healing comparator	HPA/GTEx tissue	ovary	bulk tissue	nTPM	0	Not detected
OR2AT4	ENSG00000171561	Sandalore-responsive OR; wound-healing comparator	HPA/GTEx tissue	pancreas	bulk tissue	nTPM	0	Not detected
OR2AT4	ENSG00000171561	Sandalore-responsive OR; wound-healing comparator	HPA/GTEx tissue	pituitary gland	bulk tissue	nTPM	0	Not detected
OR2AT4	ENSG00000171561	Sandalore-responsive OR; wound-healing comparator	HPA/GTEx tissue	prostate	bulk tissue	nTPM	0	Not detected
OR2AT4	ENSG00000171561	Sandalore-responsive OR; wound-healing comparator	HPA/GTEx tissue	retina	bulk tissue	nTPM	1.6	Detected
OR2AT4	ENSG00000171561	Sandalore-responsive OR; wound-healing comparator	HPA/GTEx tissue	salivary gland	bulk tissue	nTPM	0	Not detected
OR2AT4	ENSG00000171561	Sandalore-responsive OR; wound-healing comparator	HPA/GTEx tissue	skeletal muscle	bulk tissue	nTPM	0	Not detected
OR2AT4	ENSG00000171561	Sandalore-responsive OR; wound-healing comparator	HPA/GTEx tissue	skin	bulk tissue	nTPM	0	Not detected
OR2AT4	ENSG00000171561	Sandalore-responsive OR; wound-healing comparator	HPA/GTEx tissue	small intestine	bulk tissue	nTPM	0	Not detected
OR2AT4	ENSG00000171561	Sandalore-responsive OR; wound-healing comparator	HPA/GTEx tissue	spinal cord	bulk tissue	nTPM	0	Not detected
OR2AT4	ENSG00000171561	Sandalore-responsive OR; wound-healing comparator	HPA/GTEx tissue	spleen	bulk tissue	nTPM	0	Not detected
OR2AT4	ENSG00000171561	Sandalore-responsive OR; wound-healing comparator	HPA/GTEx tissue	stomach	bulk tissue	nTPM	0	Not detected
OR2AT4	ENSG00000171561	Sandalore-responsive OR; wound-healing comparator	HPA/GTEx tissue	testis	bulk tissue	nTPM	0.1	Low/trace
OR2AT4	ENSG00000171561	Sandalore-responsive OR; wound-healing comparator	HPA/GTEx tissue	thyroid gland	bulk tissue	nTPM	0	Not detected
OR2AT4	ENSG00000171561	Sandalore-responsive OR; wound-healing comparator	HPA/GTEx tissue	urinary bladder	bulk tissue	nTPM	0	Not detected
OR2AT4	ENSG00000171561	Sandalore-responsive OR; wound-healing comparator	HPA/GTEx tissue	vagina	bulk tissue	nTPM	0	Not detected
OR2AT4	ENSG00000171561	Sandalore-responsive OR; wound-healing comparator	HPA/GTEx tissue detail	Adipose - Subcutaneous	bulk tissue	nTPM	0	Not detected
OR2AT4	ENSG00000171561	Sandalore-responsive OR; wound-healing comparator	HPA/GTEx tissue detail	Adipose - Visceral (Omentum)	bulk tissue	nTPM	0	Not detected
OR2AT4	ENSG00000171561	Sandalore-responsive OR; wound-healing comparator	HPA/GTEx tissue detail	Adrenal Gland	bulk tissue	nTPM	0	Not detected
OR2AT4	ENSG00000171561	Sandalore-responsive OR; wound-healing comparator	HPA/GTEx tissue detail	Artery - Aorta	bulk tissue	nTPM	0	Not detected
OR2AT4	ENSG00000171561	Sandalore-responsive OR; wound-healing comparator	HPA/GTEx tissue detail	Artery - Coronary	bulk tissue	nTPM	0	Not detected
OR2AT4	ENSG00000171561	Sandalore-responsive OR; wound-healing comparator	HPA/GTEx tissue detail	Artery - Tibial	bulk tissue	nTPM	0	Not detected
OR2AT4	ENSG00000171561	Sandalore-responsive OR; wound-healing comparator	HPA/GTEx tissue detail	Bladder	bulk tissue	nTPM	0	Not detected
OR2AT4	ENSG00000171561	Sandalore-responsive OR; wound-healing comparator	HPA/GTEx tissue detail	Brain - Amygdala	bulk tissue	nTPM	0	Not detected
OR2AT4	ENSG00000171561	Sandalore-responsive OR; wound-healing comparator	HPA/GTEx tissue detail	Brain - Anterior cingulate cortex (BA24)	bulk tissue	nTPM	0	Not detected
OR2AT4	ENSG00000171561	Sandalore-responsive OR; wound-healing comparator	HPA/GTEx tissue detail	Brain - Caudate (basal ganglia)	bulk tissue	nTPM	0	Not detected
OR2AT4	ENSG00000171561	Sandalore-responsive OR; wound-healing comparator	HPA/GTEx tissue detail	Brain - Cerebellar Hemisphere	bulk tissue	nTPM	0	Not detected
OR2AT4	ENSG00000171561	Sandalore-responsive OR; wound-healing comparator	HPA/GTEx tissue detail	Brain - Cerebellum	bulk tissue	nTPM	0	Not detected
OR2AT4	ENSG00000171561	Sandalore-responsive OR; wound-healing comparator	HPA/GTEx tissue detail	Brain - Cortex	bulk tissue	nTPM	0	Not detected
OR2AT4	ENSG00000171561	Sandalore-responsive OR; wound-healing comparator	HPA/GTEx tissue detail	Brain - Frontal Cortex (BA9)	bulk tissue	nTPM	0	Not detected
OR2AT4	ENSG00000171561	Sandalore-responsive OR; wound-healing comparator	HPA/GTEx tissue detail	Brain - Hippocampus	bulk tissue	nTPM	0	Not detected
OR2AT4	ENSG00000171561	Sandalore-responsive OR; wound-healing comparator	HPA/GTEx tissue detail	Brain - Hypothalamus	bulk tissue	nTPM	0	Not detected
OR2AT4	ENSG00000171561	Sandalore-responsive OR; wound-healing comparator	HPA/GTEx tissue detail	Brain - Nucleus accumbens (basal ganglia)	bulk tissue	nTPM	0	Not detected
OR2AT4	ENSG00000171561	Sandalore-responsive OR; wound-healing comparator	HPA/GTEx tissue detail	Brain - Putamen (basal ganglia)	bulk tissue	nTPM	0	Not detected
OR2AT4	ENSG00000171561	Sandalore-responsive OR; wound-healing comparator	HPA/GTEx tissue detail	Brain - Spinal cord (cervical c-1)	bulk tissue	nTPM	0	Not detected
OR2AT4	ENSG00000171561	Sandalore-responsive OR; wound-healing comparator	HPA/GTEx tissue detail	Brain - Substantia nigra	bulk tissue	nTPM	0	Not detected
OR2AT4	ENSG00000171561	Sandalore-responsive OR; wound-healing comparator	HPA/GTEx tissue detail	Breast - Mammary Tissue	bulk tissue	nTPM	0	Not detected
OR2AT4	ENSG00000171561	Sandalore-responsive OR; wound-healing comparator	HPA/GTEx tissue detail	Cervix - Ectocervix	bulk tissue	nTPM	0	Not detected
OR2AT4	ENSG00000171561	Sandalore-responsive OR; wound-healing comparator	HPA/GTEx tissue detail	Cervix - Endocervix	bulk tissue	nTPM	0	Not detected
OR2AT4	ENSG00000171561	Sandalore-responsive OR; wound-healing comparator	HPA/GTEx tissue detail	Colon - Sigmoid	bulk tissue	nTPM	0	Not detected
OR2AT4	ENSG00000171561	Sandalore-responsive OR; wound-healing comparator	HPA/GTEx tissue detail	Colon - Transverse	bulk tissue	nTPM	0	Not detected
OR2AT4	ENSG00000171561	Sandalore-responsive OR; wound-healing comparator	HPA/GTEx tissue detail	Esophagus - Mucosa	bulk tissue	nTPM	0	Not detected
OR2AT4	ENSG00000171561	Sandalore-responsive OR; wound-healing comparator	HPA/GTEx tissue detail	Fallopian Tube	bulk tissue	nTPM	0	Not detected
OR2AT4	ENSG00000171561	Sandalore-responsive OR; wound-healing comparator	HPA/GTEx tissue detail	Heart - Atrial Appendage	bulk tissue	nTPM	0	Not detected
OR2AT4	ENSG00000171561	Sandalore-responsive OR; wound-healing comparator	HPA/GTEx tissue detail	Heart - Left Ventricle	bulk tissue	nTPM	0	Not detected
OR2AT4	ENSG00000171561	Sandalore-responsive OR; wound-healing comparator	HPA/GTEx tissue detail	Kidney - Cortex	bulk tissue	nTPM	0	Not detected
OR2AT4	ENSG00000171561	Sandalore-responsive OR; wound-healing comparator	HPA/GTEx tissue detail	Kidney - Medulla	bulk tissue	nTPM	0	Not detected
OR2AT4	ENSG00000171561	Sandalore-responsive OR; wound-healing comparator	HPA/GTEx tissue detail	Liver	bulk tissue	nTPM	0	Not detected
OR2AT4	ENSG00000171561	Sandalore-responsive OR; wound-healing comparator	HPA/GTEx tissue detail	Lung	bulk tissue	nTPM	0	Not detected
OR2AT4	ENSG00000171561	Sandalore-responsive OR; wound-healing comparator	HPA/GTEx tissue detail	Minor Salivary Gland	bulk tissue	nTPM	0	Not detected
OR2AT4	ENSG00000171561	Sandalore-responsive OR; wound-healing comparator	HPA/GTEx tissue detail	Muscle - Skeletal	bulk tissue	nTPM	0	Not detected
OR2AT4	ENSG00000171561	Sandalore-responsive OR; wound-healing comparator	HPA/GTEx tissue detail	Ovary	bulk tissue	nTPM	0	Not detected
OR2AT4	ENSG00000171561	Sandalore-responsive OR; wound-healing comparator	HPA/GTEx tissue detail	Pancreas	bulk tissue	nTPM	0	Not detected
OR2AT4	ENSG00000171561	Sandalore-responsive OR; wound-healing comparator	HPA/GTEx tissue detail	Pituitary	bulk tissue	nTPM	0	Not detected
OR2AT4	ENSG00000171561	Sandalore-responsive OR; wound-healing comparator	HPA/GTEx tissue detail	Prostate	bulk tissue	nTPM	0	Not detected
OR2AT4	ENSG00000171561	Sandalore-responsive OR; wound-healing comparator	HPA/GTEx tissue detail	Retina	bulk tissue	nTPM	1.6	Detected
OR2AT4	ENSG00000171561	Sandalore-responsive OR; wound-healing comparator	HPA/GTEx tissue detail	Skin - Not Sun Exposed (Suprapubic)	bulk tissue	nTPM	0	Not detected
OR2AT4	ENSG00000171561	Sandalore-responsive OR; wound-healing comparator	HPA/GTEx tissue detail	Skin - Sun Exposed (Lower leg)	bulk tissue	nTPM	0	Not detected
OR2AT4	ENSG00000171561	Sandalore-responsive OR; wound-healing comparator	HPA/GTEx tissue detail	Small Intestine - Terminal Ileum	bulk tissue	nTPM	0	Not detected
OR2AT4	ENSG00000171561	Sandalore-responsive OR; wound-healing comparator	HPA/GTEx tissue detail	Spleen	bulk tissue	nTPM	0	Not detected
OR2AT4	ENSG00000171561	Sandalore-responsive OR; wound-healing comparator	HPA/GTEx tissue detail	Stomach	bulk tissue	nTPM	0	Not detected
OR2AT4	ENSG00000171561	Sandalore-responsive OR; wound-healing comparator	HPA/GTEx tissue detail	Testis	bulk tissue	nTPM	0.1	Low/trace
OR2AT4	ENSG00000171561	Sandalore-responsive OR; wound-healing comparator	HPA/GTEx tissue detail	Thyroid	bulk tissue	nTPM	0	Not detected
OR2AT4	ENSG00000171561	Sandalore-responsive OR; wound-healing comparator	HPA/GTEx tissue detail	Uterus - Endometrium	bulk tissue	nTPM	0	Not detected
OR2AT4	ENSG00000171561	Sandalore-responsive OR; wound-healing comparator	HPA/GTEx tissue detail	Vagina	bulk tissue	nTPM	0	Not detected
OR1A2	ENSG00000172150	Taste disorder / dysgeusia-related candidate	HPA consensus tissue	adipose tissue	bulk tissue	nTPM	0	Not detected
OR1A2	ENSG00000172150	Taste disorder / dysgeusia-related candidate	HPA consensus tissue	adrenal gland	bulk tissue	nTPM	0	Not detected
OR1A2	ENSG00000172150	Taste disorder / dysgeusia-related candidate	HPA consensus tissue	amygdala	bulk tissue	nTPM	0	Not detected
OR1A2	ENSG00000172150	Taste disorder / dysgeusia-related candidate	HPA consensus tissue	appendix	bulk tissue	nTPM	0	Not detected
OR1A2	ENSG00000172150	Taste disorder / dysgeusia-related candidate	HPA consensus tissue	basal ganglia	bulk tissue	nTPM	0	Not detected
OR1A2	ENSG00000172150	Taste disorder / dysgeusia-related candidate	HPA consensus tissue	blood vessel	bulk tissue	nTPM	0	Not detected
OR1A2	ENSG00000172150	Taste disorder / dysgeusia-related candidate	HPA consensus tissue	bone marrow	bulk tissue	nTPM	0	Not detected
OR1A2	ENSG00000172150	Taste disorder / dysgeusia-related candidate	HPA consensus tissue	breast	bulk tissue	nTPM	0	Not detected
OR1A2	ENSG00000172150	Taste disorder / dysgeusia-related candidate	HPA consensus tissue	cerebellum	bulk tissue	nTPM	0	Not detected
OR1A2	ENSG00000172150	Taste disorder / dysgeusia-related candidate	HPA consensus tissue	cerebral cortex	bulk tissue	nTPM	0	Not detected
OR1A2	ENSG00000172150	Taste disorder / dysgeusia-related candidate	HPA consensus tissue	cervix	bulk tissue	nTPM	0	Not detected
OR1A2	ENSG00000172150	Taste disorder / dysgeusia-related candidate	HPA consensus tissue	choroid plexus	bulk tissue	nTPM	0	Not detected
OR1A2	ENSG00000172150	Taste disorder / dysgeusia-related candidate	HPA consensus tissue	colon	bulk tissue	nTPM	0	Not detected
OR1A2	ENSG00000172150	Taste disorder / dysgeusia-related candidate	HPA consensus tissue	duodenum	bulk tissue	nTPM	0	Not detected
OR1A2	ENSG00000172150	Taste disorder / dysgeusia-related candidate	HPA consensus tissue	endometrium	bulk tissue	nTPM	0	Not detected
OR1A2	ENSG00000172150	Taste disorder / dysgeusia-related candidate	HPA consensus tissue	epididymis	bulk tissue	nTPM	0	Not detected
OR1A2	ENSG00000172150	Taste disorder / dysgeusia-related candidate	HPA consensus tissue	esophagus	bulk tissue	nTPM	0	Not detected
OR1A2	ENSG00000172150	Taste disorder / dysgeusia-related candidate	HPA consensus tissue	fallopian tube	bulk tissue	nTPM	0	Not detected
OR1A2	ENSG00000172150	Taste disorder / dysgeusia-related candidate	HPA consensus tissue	gallbladder	bulk tissue	nTPM	0	Not detected
OR1A2	ENSG00000172150	Taste disorder / dysgeusia-related candidate	HPA consensus tissue	heart muscle	bulk tissue	nTPM	0	Not detected
OR1A2	ENSG00000172150	Taste disorder / dysgeusia-related candidate	HPA consensus tissue	hippocampal formation	bulk tissue	nTPM	0	Not detected
OR1A2	ENSG00000172150	Taste disorder / dysgeusia-related candidate	HPA consensus tissue	hypothalamus	bulk tissue	nTPM	0	Not detected
OR1A2	ENSG00000172150	Taste disorder / dysgeusia-related candidate	HPA consensus tissue	kidney	bulk tissue	nTPM	0	Not detected
OR1A2	ENSG00000172150	Taste disorder / dysgeusia-related candidate	HPA consensus tissue	liver	bulk tissue	nTPM	0	Not detected
OR1A2	ENSG00000172150	Taste disorder / dysgeusia-related candidate	HPA consensus tissue	lung	bulk tissue	nTPM	0	Not detected
OR1A2	ENSG00000172150	Taste disorder / dysgeusia-related candidate	HPA consensus tissue	lymph node	bulk tissue	nTPM	0	Not detected
OR1A2	ENSG00000172150	Taste disorder / dysgeusia-related candidate	HPA consensus tissue	midbrain	bulk tissue	nTPM	0	Not detected
OR1A2	ENSG00000172150	Taste disorder / dysgeusia-related candidate	HPA consensus tissue	ovary	bulk tissue	nTPM	0	Not detected
OR1A2	ENSG00000172150	Taste disorder / dysgeusia-related candidate	HPA consensus tissue	pancreas	bulk tissue	nTPM	0	Not detected
OR1A2	ENSG00000172150	Taste disorder / dysgeusia-related candidate	HPA consensus tissue	parathyroid gland	bulk tissue	nTPM	0	Not detected
OR1A2	ENSG00000172150	Taste disorder / dysgeusia-related candidate	HPA consensus tissue	pituitary gland	bulk tissue	nTPM	0	Not detected
OR1A2	ENSG00000172150	Taste disorder / dysgeusia-related candidate	HPA consensus tissue	placenta	bulk tissue	nTPM	0	Not detected
OR1A2	ENSG00000172150	Taste disorder / dysgeusia-related candidate	HPA consensus tissue	prostate	bulk tissue	nTPM	0	Not detected
OR1A2	ENSG00000172150	Taste disorder / dysgeusia-related candidate	HPA consensus tissue	rectum	bulk tissue	nTPM	0	Not detected
OR1A2	ENSG00000172150	Taste disorder / dysgeusia-related candidate	HPA consensus tissue	retina	bulk tissue	nTPM	0	Not detected
OR1A2	ENSG00000172150	Taste disorder / dysgeusia-related candidate	HPA consensus tissue	salivary gland	bulk tissue	nTPM	0	Not detected
OR1A2	ENSG00000172150	Taste disorder / dysgeusia-related candidate	HPA consensus tissue	seminal vesicle	bulk tissue	nTPM	0	Not detected
OR1A2	ENSG00000172150	Taste disorder / dysgeusia-related candidate	HPA consensus tissue	skeletal muscle	bulk tissue	nTPM	0	Not detected
OR1A2	ENSG00000172150	Taste disorder / dysgeusia-related candidate	HPA consensus tissue	skin	bulk tissue	nTPM	0	Not detected
OR1A2	ENSG00000172150	Taste disorder / dysgeusia-related candidate	HPA consensus tissue	small intestine	bulk tissue	nTPM	0	Not detected
OR1A2	ENSG00000172150	Taste disorder / dysgeusia-related candidate	HPA consensus tissue	smooth muscle	bulk tissue	nTPM	0	Not detected
OR1A2	ENSG00000172150	Taste disorder / dysgeusia-related candidate	HPA consensus tissue	spinal cord	bulk tissue	nTPM	0	Not detected
OR1A2	ENSG00000172150	Taste disorder / dysgeusia-related candidate	HPA consensus tissue	spleen	bulk tissue	nTPM	0	Not detected
OR1A2	ENSG00000172150	Taste disorder / dysgeusia-related candidate	HPA consensus tissue	stomach	bulk tissue	nTPM	0	Not detected
OR1A2	ENSG00000172150	Taste disorder / dysgeusia-related candidate	HPA consensus tissue	testis	bulk tissue	nTPM	0	Not detected
OR1A2	ENSG00000172150	Taste disorder / dysgeusia-related candidate	HPA consensus tissue	thymus	bulk tissue	nTPM	0	Not detected
OR1A2	ENSG00000172150	Taste disorder / dysgeusia-related candidate	HPA consensus tissue	thyroid gland	bulk tissue	nTPM	0	Not detected
OR1A2	ENSG00000172150	Taste disorder / dysgeusia-related candidate	HPA consensus tissue	tongue	bulk tissue	nTPM	0	Not detected
OR1A2	ENSG00000172150	Taste disorder / dysgeusia-related candidate	HPA consensus tissue	tonsil	bulk tissue	nTPM	0	Not detected
OR1A2	ENSG00000172150	Taste disorder / dysgeusia-related candidate	HPA consensus tissue	urinary bladder	bulk tissue	nTPM	0	Not detected
OR1A2	ENSG00000172150	Taste disorder / dysgeusia-related candidate	HPA consensus tissue	vagina	bulk tissue	nTPM	0	Not detected
OR1A2	ENSG00000172150	Taste disorder / dysgeusia-related candidate	HPA/GTEx tissue	adipose tissue	bulk tissue	nTPM	0	Not detected
OR1A2	ENSG00000172150	Taste disorder / dysgeusia-related candidate	HPA/GTEx tissue	adrenal gland	bulk tissue	nTPM	0	Not detected
OR1A2	ENSG00000172150	Taste disorder / dysgeusia-related candidate	HPA/GTEx tissue	amygdala	bulk tissue	nTPM	0	Not detected
OR1A2	ENSG00000172150	Taste disorder / dysgeusia-related candidate	HPA/GTEx tissue	basal ganglia	bulk tissue	nTPM	0	Not detected
OR1A2	ENSG00000172150	Taste disorder / dysgeusia-related candidate	HPA/GTEx tissue	blood vessel	bulk tissue	nTPM	0	Not detected
OR1A2	ENSG00000172150	Taste disorder / dysgeusia-related candidate	HPA/GTEx tissue	breast	bulk tissue	nTPM	0	Not detected
OR1A2	ENSG00000172150	Taste disorder / dysgeusia-related candidate	HPA/GTEx tissue	cerebellum	bulk tissue	nTPM	0	Not detected
OR1A2	ENSG00000172150	Taste disorder / dysgeusia-related candidate	HPA/GTEx tissue	cerebral cortex	bulk tissue	nTPM	0	Not detected
OR1A2	ENSG00000172150	Taste disorder / dysgeusia-related candidate	HPA/GTEx tissue	cervix	bulk tissue	nTPM	0	Not detected
OR1A2	ENSG00000172150	Taste disorder / dysgeusia-related candidate	HPA/GTEx tissue	colon	bulk tissue	nTPM	0	Not detected
OR1A2	ENSG00000172150	Taste disorder / dysgeusia-related candidate	HPA/GTEx tissue	endometrium	bulk tissue	nTPM	0	Not detected
OR1A2	ENSG00000172150	Taste disorder / dysgeusia-related candidate	HPA/GTEx tissue	esophagus	bulk tissue	nTPM	0	Not detected
OR1A2	ENSG00000172150	Taste disorder / dysgeusia-related candidate	HPA/GTEx tissue	fallopian tube	bulk tissue	nTPM	0	Not detected
OR1A2	ENSG00000172150	Taste disorder / dysgeusia-related candidate	HPA/GTEx tissue	heart muscle	bulk tissue	nTPM	0	Not detected
OR1A2	ENSG00000172150	Taste disorder / dysgeusia-related candidate	HPA/GTEx tissue	hippocampal formation	bulk tissue	nTPM	0	Not detected
OR1A2	ENSG00000172150	Taste disorder / dysgeusia-related candidate	HPA/GTEx tissue	hypothalamus	bulk tissue	nTPM	0	Not detected
OR1A2	ENSG00000172150	Taste disorder / dysgeusia-related candidate	HPA/GTEx tissue	kidney	bulk tissue	nTPM	0	Not detected
OR1A2	ENSG00000172150	Taste disorder / dysgeusia-related candidate	HPA/GTEx tissue	liver	bulk tissue	nTPM	0	Not detected
OR1A2	ENSG00000172150	Taste disorder / dysgeusia-related candidate	HPA/GTEx tissue	lung	bulk tissue	nTPM	0	Not detected
OR1A2	ENSG00000172150	Taste disorder / dysgeusia-related candidate	HPA/GTEx tissue	midbrain	bulk tissue	nTPM	0	Not detected
OR1A2	ENSG00000172150	Taste disorder / dysgeusia-related candidate	HPA/GTEx tissue	ovary	bulk tissue	nTPM	0	Not detected
OR1A2	ENSG00000172150	Taste disorder / dysgeusia-related candidate	HPA/GTEx tissue	pancreas	bulk tissue	nTPM	0	Not detected
OR1A2	ENSG00000172150	Taste disorder / dysgeusia-related candidate	HPA/GTEx tissue	pituitary gland	bulk tissue	nTPM	0	Not detected
OR1A2	ENSG00000172150	Taste disorder / dysgeusia-related candidate	HPA/GTEx tissue	prostate	bulk tissue	nTPM	0	Not detected
OR1A2	ENSG00000172150	Taste disorder / dysgeusia-related candidate	HPA/GTEx tissue	retina	bulk tissue	nTPM	0	Not detected
OR1A2	ENSG00000172150	Taste disorder / dysgeusia-related candidate	HPA/GTEx tissue	salivary gland	bulk tissue	nTPM	0	Not detected
OR1A2	ENSG00000172150	Taste disorder / dysgeusia-related candidate	HPA/GTEx tissue	skeletal muscle	bulk tissue	nTPM	0	Not detected
OR1A2	ENSG00000172150	Taste disorder / dysgeusia-related candidate	HPA/GTEx tissue	skin	bulk tissue	nTPM	0	Not detected
OR1A2	ENSG00000172150	Taste disorder / dysgeusia-related candidate	HPA/GTEx tissue	small intestine	bulk tissue	nTPM	0	Not detected
OR1A2	ENSG00000172150	Taste disorder / dysgeusia-related candidate	HPA/GTEx tissue	spinal cord	bulk tissue	nTPM	0	Not detected
OR1A2	ENSG00000172150	Taste disorder / dysgeusia-related candidate	HPA/GTEx tissue	spleen	bulk tissue	nTPM	0	Not detected
OR1A2	ENSG00000172150	Taste disorder / dysgeusia-related candidate	HPA/GTEx tissue	stomach	bulk tissue	nTPM	0	Not detected
OR1A2	ENSG00000172150	Taste disorder / dysgeusia-related candidate	HPA/GTEx tissue	testis	bulk tissue	nTPM	0	Not detected
OR1A2	ENSG00000172150	Taste disorder / dysgeusia-related candidate	HPA/GTEx tissue	thyroid gland	bulk tissue	nTPM	0	Not detected
OR1A2	ENSG00000172150	Taste disorder / dysgeusia-related candidate	HPA/GTEx tissue	urinary bladder	bulk tissue	nTPM	0	Not detected
OR1A2	ENSG00000172150	Taste disorder / dysgeusia-related candidate	HPA/GTEx tissue	vagina	bulk tissue	nTPM	0	Not detected
OR1A2	ENSG00000172150	Taste disorder / dysgeusia-related candidate	HPA/GTEx tissue detail	Adipose - Subcutaneous	bulk tissue	nTPM	0	Not detected
OR1A2	ENSG00000172150	Taste disorder / dysgeusia-related candidate	HPA/GTEx tissue detail	Adipose - Visceral (Omentum)	bulk tissue	nTPM	0	Not detected
OR1A2	ENSG00000172150	Taste disorder / dysgeusia-related candidate	HPA/GTEx tissue detail	Adrenal Gland	bulk tissue	nTPM	0	Not detected
OR1A2	ENSG00000172150	Taste disorder / dysgeusia-related candidate	HPA/GTEx tissue detail	Artery - Aorta	bulk tissue	nTPM	0	Not detected
OR1A2	ENSG00000172150	Taste disorder / dysgeusia-related candidate	HPA/GTEx tissue detail	Artery - Coronary	bulk tissue	nTPM	0	Not detected
OR1A2	ENSG00000172150	Taste disorder / dysgeusia-related candidate	HPA/GTEx tissue detail	Artery - Tibial	bulk tissue	nTPM	0	Not detected
OR1A2	ENSG00000172150	Taste disorder / dysgeusia-related candidate	HPA/GTEx tissue detail	Bladder	bulk tissue	nTPM	0	Not detected
OR1A2	ENSG00000172150	Taste disorder / dysgeusia-related candidate	HPA/GTEx tissue detail	Brain - Amygdala	bulk tissue	nTPM	0	Not detected
OR1A2	ENSG00000172150	Taste disorder / dysgeusia-related candidate	HPA/GTEx tissue detail	Brain - Anterior cingulate cortex (BA24)	bulk tissue	nTPM	0	Not detected
OR1A2	ENSG00000172150	Taste disorder / dysgeusia-related candidate	HPA/GTEx tissue detail	Brain - Caudate (basal ganglia)	bulk tissue	nTPM	0	Not detected
OR1A2	ENSG00000172150	Taste disorder / dysgeusia-related candidate	HPA/GTEx tissue detail	Brain - Cerebellar Hemisphere	bulk tissue	nTPM	0	Not detected
OR1A2	ENSG00000172150	Taste disorder / dysgeusia-related candidate	HPA/GTEx tissue detail	Brain - Cerebellum	bulk tissue	nTPM	0	Not detected
OR1A2	ENSG00000172150	Taste disorder / dysgeusia-related candidate	HPA/GTEx tissue detail	Brain - Cortex	bulk tissue	nTPM	0	Not detected
OR1A2	ENSG00000172150	Taste disorder / dysgeusia-related candidate	HPA/GTEx tissue detail	Brain - Frontal Cortex (BA9)	bulk tissue	nTPM	0	Not detected
OR1A2	ENSG00000172150	Taste disorder / dysgeusia-related candidate	HPA/GTEx tissue detail	Brain - Hippocampus	bulk tissue	nTPM	0	Not detected
OR1A2	ENSG00000172150	Taste disorder / dysgeusia-related candidate	HPA/GTEx tissue detail	Brain - Hypothalamus	bulk tissue	nTPM	0	Not detected
OR1A2	ENSG00000172150	Taste disorder / dysgeusia-related candidate	HPA/GTEx tissue detail	Brain - Nucleus accumbens (basal ganglia)	bulk tissue	nTPM	0	Not detected
OR1A2	ENSG00000172150	Taste disorder / dysgeusia-related candidate	HPA/GTEx tissue detail	Brain - Putamen (basal ganglia)	bulk tissue	nTPM	0	Not detected
OR1A2	ENSG00000172150	Taste disorder / dysgeusia-related candidate	HPA/GTEx tissue detail	Brain - Spinal cord (cervical c-1)	bulk tissue	nTPM	0	Not detected
OR1A2	ENSG00000172150	Taste disorder / dysgeusia-related candidate	HPA/GTEx tissue detail	Brain - Substantia nigra	bulk tissue	nTPM	0	Not detected
OR1A2	ENSG00000172150	Taste disorder / dysgeusia-related candidate	HPA/GTEx tissue detail	Breast - Mammary Tissue	bulk tissue	nTPM	0	Not detected
OR1A2	ENSG00000172150	Taste disorder / dysgeusia-related candidate	HPA/GTEx tissue detail	Cervix - Ectocervix	bulk tissue	nTPM	0	Not detected
OR1A2	ENSG00000172150	Taste disorder / dysgeusia-related candidate	HPA/GTEx tissue detail	Cervix - Endocervix	bulk tissue	nTPM	0	Not detected
OR1A2	ENSG00000172150	Taste disorder / dysgeusia-related candidate	HPA/GTEx tissue detail	Colon - Sigmoid	bulk tissue	nTPM	0	Not detected
OR1A2	ENSG00000172150	Taste disorder / dysgeusia-related candidate	HPA/GTEx tissue detail	Colon - Transverse	bulk tissue	nTPM	0	Not detected
OR1A2	ENSG00000172150	Taste disorder / dysgeusia-related candidate	HPA/GTEx tissue detail	Esophagus - Mucosa	bulk tissue	nTPM	0	Not detected
OR1A2	ENSG00000172150	Taste disorder / dysgeusia-related candidate	HPA/GTEx tissue detail	Fallopian Tube	bulk tissue	nTPM	0	Not detected
OR1A2	ENSG00000172150	Taste disorder / dysgeusia-related candidate	HPA/GTEx tissue detail	Heart - Atrial Appendage	bulk tissue	nTPM	0	Not detected
OR1A2	ENSG00000172150	Taste disorder / dysgeusia-related candidate	HPA/GTEx tissue detail	Heart - Left Ventricle	bulk tissue	nTPM	0	Not detected
OR1A2	ENSG00000172150	Taste disorder / dysgeusia-related candidate	HPA/GTEx tissue detail	Kidney - Cortex	bulk tissue	nTPM	0	Not detected
OR1A2	ENSG00000172150	Taste disorder / dysgeusia-related candidate	HPA/GTEx tissue detail	Kidney - Medulla	bulk tissue	nTPM	0	Not detected
OR1A2	ENSG00000172150	Taste disorder / dysgeusia-related candidate	HPA/GTEx tissue detail	Liver	bulk tissue	nTPM	0	Not detected
OR1A2	ENSG00000172150	Taste disorder / dysgeusia-related candidate	HPA/GTEx tissue detail	Lung	bulk tissue	nTPM	0	Not detected
OR1A2	ENSG00000172150	Taste disorder / dysgeusia-related candidate	HPA/GTEx tissue detail	Minor Salivary Gland	bulk tissue	nTPM	0	Not detected
OR1A2	ENSG00000172150	Taste disorder / dysgeusia-related candidate	HPA/GTEx tissue detail	Muscle - Skeletal	bulk tissue	nTPM	0	Not detected
OR1A2	ENSG00000172150	Taste disorder / dysgeusia-related candidate	HPA/GTEx tissue detail	Ovary	bulk tissue	nTPM	0	Not detected
OR1A2	ENSG00000172150	Taste disorder / dysgeusia-related candidate	HPA/GTEx tissue detail	Pancreas	bulk tissue	nTPM	0	Not detected
OR1A2	ENSG00000172150	Taste disorder / dysgeusia-related candidate	HPA/GTEx tissue detail	Pituitary	bulk tissue	nTPM	0	Not detected
OR1A2	ENSG00000172150	Taste disorder / dysgeusia-related candidate	HPA/GTEx tissue detail	Prostate	bulk tissue	nTPM	0	Not detected
OR1A2	ENSG00000172150	Taste disorder / dysgeusia-related candidate	HPA/GTEx tissue detail	Retina	bulk tissue	nTPM	0	Not detected
OR1A2	ENSG00000172150	Taste disorder / dysgeusia-related candidate	HPA/GTEx tissue detail	Skin - Not Sun Exposed (Suprapubic)	bulk tissue	nTPM	0	Not detected
OR1A2	ENSG00000172150	Taste disorder / dysgeusia-related candidate	HPA/GTEx tissue detail	Skin - Sun Exposed (Lower leg)	bulk tissue	nTPM	0	Not detected
OR1A2	ENSG00000172150	Taste disorder / dysgeusia-related candidate	HPA/GTEx tissue detail	Small Intestine - Terminal Ileum	bulk tissue	nTPM	0	Not detected
OR1A2	ENSG00000172150	Taste disorder / dysgeusia-related candidate	HPA/GTEx tissue detail	Spleen	bulk tissue	nTPM	0	Not detected
OR1A2	ENSG00000172150	Taste disorder / dysgeusia-related candidate	HPA/GTEx tissue detail	Stomach	bulk tissue	nTPM	0	Not detected
OR1A2	ENSG00000172150	Taste disorder / dysgeusia-related candidate	HPA/GTEx tissue detail	Testis	bulk tissue	nTPM	0	Not detected
OR1A2	ENSG00000172150	Taste disorder / dysgeusia-related candidate	HPA/GTEx tissue detail	Thyroid	bulk tissue	nTPM	0	Not detected
OR1A2	ENSG00000172150	Taste disorder / dysgeusia-related candidate	HPA/GTEx tissue detail	Uterus - Endometrium	bulk tissue	nTPM	0	Not detected
OR1A2	ENSG00000172150	Taste disorder / dysgeusia-related candidate	HPA/GTEx tissue detail	Vagina	bulk tissue	nTPM	0	Not detected
OR2J2	ENSG00000204700	Taste disorder / dysgeusia-related candidate	HPA consensus tissue	adipose tissue	bulk tissue	nTPM	0	Not detected
OR2J2	ENSG00000204700	Taste disorder / dysgeusia-related candidate	HPA consensus tissue	adrenal gland	bulk tissue	nTPM	0	Not detected
OR2J2	ENSG00000204700	Taste disorder / dysgeusia-related candidate	HPA consensus tissue	amygdala	bulk tissue	nTPM	0	Not detected
OR2J2	ENSG00000204700	Taste disorder / dysgeusia-related candidate	HPA consensus tissue	appendix	bulk tissue	nTPM	0	Not detected
OR2J2	ENSG00000204700	Taste disorder / dysgeusia-related candidate	HPA consensus tissue	basal ganglia	bulk tissue	nTPM	0	Not detected
OR2J2	ENSG00000204700	Taste disorder / dysgeusia-related candidate	HPA consensus tissue	blood vessel	bulk tissue	nTPM	0	Not detected
OR2J2	ENSG00000204700	Taste disorder / dysgeusia-related candidate	HPA consensus tissue	bone marrow	bulk tissue	nTPM	0.2	Low/trace
OR2J2	ENSG00000204700	Taste disorder / dysgeusia-related candidate	HPA consensus tissue	breast	bulk tissue	nTPM	0	Not detected
OR2J2	ENSG00000204700	Taste disorder / dysgeusia-related candidate	HPA consensus tissue	cerebellum	bulk tissue	nTPM	0	Not detected
OR2J2	ENSG00000204700	Taste disorder / dysgeusia-related candidate	HPA consensus tissue	cerebral cortex	bulk tissue	nTPM	0	Not detected
OR2J2	ENSG00000204700	Taste disorder / dysgeusia-related candidate	HPA consensus tissue	cervix	bulk tissue	nTPM	0	Not detected
OR2J2	ENSG00000204700	Taste disorder / dysgeusia-related candidate	HPA consensus tissue	choroid plexus	bulk tissue	nTPM	0	Not detected
OR2J2	ENSG00000204700	Taste disorder / dysgeusia-related candidate	HPA consensus tissue	colon	bulk tissue	nTPM	0	Not detected
OR2J2	ENSG00000204700	Taste disorder / dysgeusia-related candidate	HPA consensus tissue	duodenum	bulk tissue	nTPM	0	Not detected
OR2J2	ENSG00000204700	Taste disorder / dysgeusia-related candidate	HPA consensus tissue	endometrium	bulk tissue	nTPM	0	Not detected
OR2J2	ENSG00000204700	Taste disorder / dysgeusia-related candidate	HPA consensus tissue	epididymis	bulk tissue	nTPM	0	Not detected
OR2J2	ENSG00000204700	Taste disorder / dysgeusia-related candidate	HPA consensus tissue	esophagus	bulk tissue	nTPM	0	Not detected
OR2J2	ENSG00000204700	Taste disorder / dysgeusia-related candidate	HPA consensus tissue	fallopian tube	bulk tissue	nTPM	0	Not detected
OR2J2	ENSG00000204700	Taste disorder / dysgeusia-related candidate	HPA consensus tissue	gallbladder	bulk tissue	nTPM	0	Not detected
OR2J2	ENSG00000204700	Taste disorder / dysgeusia-related candidate	HPA consensus tissue	heart muscle	bulk tissue	nTPM	0	Not detected
OR2J2	ENSG00000204700	Taste disorder / dysgeusia-related candidate	HPA consensus tissue	hippocampal formation	bulk tissue	nTPM	0	Not detected
OR2J2	ENSG00000204700	Taste disorder / dysgeusia-related candidate	HPA consensus tissue	hypothalamus	bulk tissue	nTPM	0	Not detected
OR2J2	ENSG00000204700	Taste disorder / dysgeusia-related candidate	HPA consensus tissue	kidney	bulk tissue	nTPM	0	Not detected
OR2J2	ENSG00000204700	Taste disorder / dysgeusia-related candidate	HPA consensus tissue	liver	bulk tissue	nTPM	0	Not detected
OR2J2	ENSG00000204700	Taste disorder / dysgeusia-related candidate	HPA consensus tissue	lung	bulk tissue	nTPM	0	Not detected
OR2J2	ENSG00000204700	Taste disorder / dysgeusia-related candidate	HPA consensus tissue	lymph node	bulk tissue	nTPM	0	Not detected
OR2J2	ENSG00000204700	Taste disorder / dysgeusia-related candidate	HPA consensus tissue	midbrain	bulk tissue	nTPM	0	Not detected
OR2J2	ENSG00000204700	Taste disorder / dysgeusia-related candidate	HPA consensus tissue	ovary	bulk tissue	nTPM	0	Not detected
OR2J2	ENSG00000204700	Taste disorder / dysgeusia-related candidate	HPA consensus tissue	pancreas	bulk tissue	nTPM	0	Not detected
OR2J2	ENSG00000204700	Taste disorder / dysgeusia-related candidate	HPA consensus tissue	parathyroid gland	bulk tissue	nTPM	0	Not detected
OR2J2	ENSG00000204700	Taste disorder / dysgeusia-related candidate	HPA consensus tissue	pituitary gland	bulk tissue	nTPM	0	Not detected
OR2J2	ENSG00000204700	Taste disorder / dysgeusia-related candidate	HPA consensus tissue	placenta	bulk tissue	nTPM	0	Not detected
OR2J2	ENSG00000204700	Taste disorder / dysgeusia-related candidate	HPA consensus tissue	prostate	bulk tissue	nTPM	0	Not detected
OR2J2	ENSG00000204700	Taste disorder / dysgeusia-related candidate	HPA consensus tissue	rectum	bulk tissue	nTPM	0	Not detected
OR2J2	ENSG00000204700	Taste disorder / dysgeusia-related candidate	HPA consensus tissue	retina	bulk tissue	nTPM	0	Not detected
OR2J2	ENSG00000204700	Taste disorder / dysgeusia-related candidate	HPA consensus tissue	salivary gland	bulk tissue	nTPM	0	Not detected
OR2J2	ENSG00000204700	Taste disorder / dysgeusia-related candidate	HPA consensus tissue	seminal vesicle	bulk tissue	nTPM	0	Not detected
OR2J2	ENSG00000204700	Taste disorder / dysgeusia-related candidate	HPA consensus tissue	skeletal muscle	bulk tissue	nTPM	0	Not detected
OR2J2	ENSG00000204700	Taste disorder / dysgeusia-related candidate	HPA consensus tissue	skin	bulk tissue	nTPM	0.1	Low/trace
OR2J2	ENSG00000204700	Taste disorder / dysgeusia-related candidate	HPA consensus tissue	small intestine	bulk tissue	nTPM	0	Not detected
OR2J2	ENSG00000204700	Taste disorder / dysgeusia-related candidate	HPA consensus tissue	smooth muscle	bulk tissue	nTPM	0	Not detected
OR2J2	ENSG00000204700	Taste disorder / dysgeusia-related candidate	HPA consensus tissue	spinal cord	bulk tissue	nTPM	0	Not detected
OR2J2	ENSG00000204700	Taste disorder / dysgeusia-related candidate	HPA consensus tissue	spleen	bulk tissue	nTPM	0	Not detected
OR2J2	ENSG00000204700	Taste disorder / dysgeusia-related candidate	HPA consensus tissue	stomach	bulk tissue	nTPM	0	Not detected
OR2J2	ENSG00000204700	Taste disorder / dysgeusia-related candidate	HPA consensus tissue	testis	bulk tissue	nTPM	0.4	Low/trace
OR2J2	ENSG00000204700	Taste disorder / dysgeusia-related candidate	HPA consensus tissue	thymus	bulk tissue	nTPM	0	Not detected
OR2J2	ENSG00000204700	Taste disorder / dysgeusia-related candidate	HPA consensus tissue	thyroid gland	bulk tissue	nTPM	0	Not detected
OR2J2	ENSG00000204700	Taste disorder / dysgeusia-related candidate	HPA consensus tissue	tongue	bulk tissue	nTPM	0	Not detected
OR2J2	ENSG00000204700	Taste disorder / dysgeusia-related candidate	HPA consensus tissue	tonsil	bulk tissue	nTPM	0	Not detected
OR2J2	ENSG00000204700	Taste disorder / dysgeusia-related candidate	HPA consensus tissue	urinary bladder	bulk tissue	nTPM	0	Not detected
OR2J2	ENSG00000204700	Taste disorder / dysgeusia-related candidate	HPA consensus tissue	vagina	bulk tissue	nTPM	0	Not detected
OR2J2	ENSG00000204700	Taste disorder / dysgeusia-related candidate	HPA/GTEx tissue	adipose tissue	bulk tissue	nTPM	0	Not detected
OR2J2	ENSG00000204700	Taste disorder / dysgeusia-related candidate	HPA/GTEx tissue	adrenal gland	bulk tissue	nTPM	0	Not detected
OR2J2	ENSG00000204700	Taste disorder / dysgeusia-related candidate	HPA/GTEx tissue	amygdala	bulk tissue	nTPM	0	Not detected
OR2J2	ENSG00000204700	Taste disorder / dysgeusia-related candidate	HPA/GTEx tissue	basal ganglia	bulk tissue	nTPM	0	Not detected
OR2J2	ENSG00000204700	Taste disorder / dysgeusia-related candidate	HPA/GTEx tissue	blood vessel	bulk tissue	nTPM	0	Not detected
OR2J2	ENSG00000204700	Taste disorder / dysgeusia-related candidate	HPA/GTEx tissue	breast	bulk tissue	nTPM	0	Not detected
OR2J2	ENSG00000204700	Taste disorder / dysgeusia-related candidate	HPA/GTEx tissue	cerebellum	bulk tissue	nTPM	0	Not detected
OR2J2	ENSG00000204700	Taste disorder / dysgeusia-related candidate	HPA/GTEx tissue	cerebral cortex	bulk tissue	nTPM	0	Not detected
OR2J2	ENSG00000204700	Taste disorder / dysgeusia-related candidate	HPA/GTEx tissue	cervix	bulk tissue	nTPM	0	Not detected
OR2J2	ENSG00000204700	Taste disorder / dysgeusia-related candidate	HPA/GTEx tissue	colon	bulk tissue	nTPM	0	Not detected
OR2J2	ENSG00000204700	Taste disorder / dysgeusia-related candidate	HPA/GTEx tissue	endometrium	bulk tissue	nTPM	0	Not detected
OR2J2	ENSG00000204700	Taste disorder / dysgeusia-related candidate	HPA/GTEx tissue	esophagus	bulk tissue	nTPM	0	Not detected
OR2J2	ENSG00000204700	Taste disorder / dysgeusia-related candidate	HPA/GTEx tissue	fallopian tube	bulk tissue	nTPM	0	Not detected
OR2J2	ENSG00000204700	Taste disorder / dysgeusia-related candidate	HPA/GTEx tissue	heart muscle	bulk tissue	nTPM	0	Not detected
OR2J2	ENSG00000204700	Taste disorder / dysgeusia-related candidate	HPA/GTEx tissue	hippocampal formation	bulk tissue	nTPM	0	Not detected
OR2J2	ENSG00000204700	Taste disorder / dysgeusia-related candidate	HPA/GTEx tissue	hypothalamus	bulk tissue	nTPM	0	Not detected
OR2J2	ENSG00000204700	Taste disorder / dysgeusia-related candidate	HPA/GTEx tissue	kidney	bulk tissue	nTPM	0	Not detected
OR2J2	ENSG00000204700	Taste disorder / dysgeusia-related candidate	HPA/GTEx tissue	liver	bulk tissue	nTPM	0	Not detected
OR2J2	ENSG00000204700	Taste disorder / dysgeusia-related candidate	HPA/GTEx tissue	lung	bulk tissue	nTPM	0	Not detected
OR2J2	ENSG00000204700	Taste disorder / dysgeusia-related candidate	HPA/GTEx tissue	midbrain	bulk tissue	nTPM	0	Not detected
OR2J2	ENSG00000204700	Taste disorder / dysgeusia-related candidate	HPA/GTEx tissue	ovary	bulk tissue	nTPM	0	Not detected
OR2J2	ENSG00000204700	Taste disorder / dysgeusia-related candidate	HPA/GTEx tissue	pancreas	bulk tissue	nTPM	0	Not detected
OR2J2	ENSG00000204700	Taste disorder / dysgeusia-related candidate	HPA/GTEx tissue	pituitary gland	bulk tissue	nTPM	0	Not detected
OR2J2	ENSG00000204700	Taste disorder / dysgeusia-related candidate	HPA/GTEx tissue	prostate	bulk tissue	nTPM	0	Not detected
OR2J2	ENSG00000204700	Taste disorder / dysgeusia-related candidate	HPA/GTEx tissue	retina	bulk tissue	nTPM	0	Not detected
OR2J2	ENSG00000204700	Taste disorder / dysgeusia-related candidate	HPA/GTEx tissue	salivary gland	bulk tissue	nTPM	0	Not detected
OR2J2	ENSG00000204700	Taste disorder / dysgeusia-related candidate	HPA/GTEx tissue	skeletal muscle	bulk tissue	nTPM	0	Not detected
OR2J2	ENSG00000204700	Taste disorder / dysgeusia-related candidate	HPA/GTEx tissue	skin	bulk tissue	nTPM	0	Not detected
OR2J2	ENSG00000204700	Taste disorder / dysgeusia-related candidate	HPA/GTEx tissue	small intestine	bulk tissue	nTPM	0	Not detected
OR2J2	ENSG00000204700	Taste disorder / dysgeusia-related candidate	HPA/GTEx tissue	spinal cord	bulk tissue	nTPM	0	Not detected
OR2J2	ENSG00000204700	Taste disorder / dysgeusia-related candidate	HPA/GTEx tissue	spleen	bulk tissue	nTPM	0	Not detected
OR2J2	ENSG00000204700	Taste disorder / dysgeusia-related candidate	HPA/GTEx tissue	stomach	bulk tissue	nTPM	0	Not detected
OR2J2	ENSG00000204700	Taste disorder / dysgeusia-related candidate	HPA/GTEx tissue	testis	bulk tissue	nTPM	0.4	Low/trace
OR2J2	ENSG00000204700	Taste disorder / dysgeusia-related candidate	HPA/GTEx tissue	thyroid gland	bulk tissue	nTPM	0	Not detected
OR2J2	ENSG00000204700	Taste disorder / dysgeusia-related candidate	HPA/GTEx tissue	urinary bladder	bulk tissue	nTPM	0	Not detected
OR2J2	ENSG00000204700	Taste disorder / dysgeusia-related candidate	HPA/GTEx tissue	vagina	bulk tissue	nTPM	0	Not detected
OR2J2	ENSG00000204700	Taste disorder / dysgeusia-related candidate	HPA/GTEx tissue detail	Adipose - Subcutaneous	bulk tissue	nTPM	0	Not detected
OR2J2	ENSG00000204700	Taste disorder / dysgeusia-related candidate	HPA/GTEx tissue detail	Adipose - Visceral (Omentum)	bulk tissue	nTPM	0	Not detected
OR2J2	ENSG00000204700	Taste disorder / dysgeusia-related candidate	HPA/GTEx tissue detail	Adrenal Gland	bulk tissue	nTPM	0	Not detected
OR2J2	ENSG00000204700	Taste disorder / dysgeusia-related candidate	HPA/GTEx tissue detail	Artery - Aorta	bulk tissue	nTPM	0	Not detected
OR2J2	ENSG00000204700	Taste disorder / dysgeusia-related candidate	HPA/GTEx tissue detail	Artery - Coronary	bulk tissue	nTPM	0	Not detected
OR2J2	ENSG00000204700	Taste disorder / dysgeusia-related candidate	HPA/GTEx tissue detail	Artery - Tibial	bulk tissue	nTPM	0	Not detected
OR2J2	ENSG00000204700	Taste disorder / dysgeusia-related candidate	HPA/GTEx tissue detail	Bladder	bulk tissue	nTPM	0	Not detected
OR2J2	ENSG00000204700	Taste disorder / dysgeusia-related candidate	HPA/GTEx tissue detail	Brain - Amygdala	bulk tissue	nTPM	0	Not detected
OR2J2	ENSG00000204700	Taste disorder / dysgeusia-related candidate	HPA/GTEx tissue detail	Brain - Anterior cingulate cortex (BA24)	bulk tissue	nTPM	0	Not detected
OR2J2	ENSG00000204700	Taste disorder / dysgeusia-related candidate	HPA/GTEx tissue detail	Brain - Caudate (basal ganglia)	bulk tissue	nTPM	0	Not detected
OR2J2	ENSG00000204700	Taste disorder / dysgeusia-related candidate	HPA/GTEx tissue detail	Brain - Cerebellar Hemisphere	bulk tissue	nTPM	0	Not detected
OR2J2	ENSG00000204700	Taste disorder / dysgeusia-related candidate	HPA/GTEx tissue detail	Brain - Cerebellum	bulk tissue	nTPM	0	Not detected
OR2J2	ENSG00000204700	Taste disorder / dysgeusia-related candidate	HPA/GTEx tissue detail	Brain - Cortex	bulk tissue	nTPM	0	Not detected
OR2J2	ENSG00000204700	Taste disorder / dysgeusia-related candidate	HPA/GTEx tissue detail	Brain - Frontal Cortex (BA9)	bulk tissue	nTPM	0	Not detected
OR2J2	ENSG00000204700	Taste disorder / dysgeusia-related candidate	HPA/GTEx tissue detail	Brain - Hippocampus	bulk tissue	nTPM	0	Not detected
OR2J2	ENSG00000204700	Taste disorder / dysgeusia-related candidate	HPA/GTEx tissue detail	Brain - Hypothalamus	bulk tissue	nTPM	0	Not detected
OR2J2	ENSG00000204700	Taste disorder / dysgeusia-related candidate	HPA/GTEx tissue detail	Brain - Nucleus accumbens (basal ganglia)	bulk tissue	nTPM	0	Not detected
OR2J2	ENSG00000204700	Taste disorder / dysgeusia-related candidate	HPA/GTEx tissue detail	Brain - Putamen (basal ganglia)	bulk tissue	nTPM	0	Not detected
OR2J2	ENSG00000204700	Taste disorder / dysgeusia-related candidate	HPA/GTEx tissue detail	Brain - Spinal cord (cervical c-1)	bulk tissue	nTPM	0	Not detected
OR2J2	ENSG00000204700	Taste disorder / dysgeusia-related candidate	HPA/GTEx tissue detail	Brain - Substantia nigra	bulk tissue	nTPM	0	Not detected
OR2J2	ENSG00000204700	Taste disorder / dysgeusia-related candidate	HPA/GTEx tissue detail	Breast - Mammary Tissue	bulk tissue	nTPM	0	Not detected
OR2J2	ENSG00000204700	Taste disorder / dysgeusia-related candidate	HPA/GTEx tissue detail	Cervix - Ectocervix	bulk tissue	nTPM	0	Not detected
OR2J2	ENSG00000204700	Taste disorder / dysgeusia-related candidate	HPA/GTEx tissue detail	Cervix - Endocervix	bulk tissue	nTPM	0	Not detected
OR2J2	ENSG00000204700	Taste disorder / dysgeusia-related candidate	HPA/GTEx tissue detail	Colon - Sigmoid	bulk tissue	nTPM	0	Not detected
OR2J2	ENSG00000204700	Taste disorder / dysgeusia-related candidate	HPA/GTEx tissue detail	Colon - Transverse	bulk tissue	nTPM	0	Not detected
OR2J2	ENSG00000204700	Taste disorder / dysgeusia-related candidate	HPA/GTEx tissue detail	Esophagus - Mucosa	bulk tissue	nTPM	0	Not detected
OR2J2	ENSG00000204700	Taste disorder / dysgeusia-related candidate	HPA/GTEx tissue detail	Fallopian Tube	bulk tissue	nTPM	0	Not detected
OR2J2	ENSG00000204700	Taste disorder / dysgeusia-related candidate	HPA/GTEx tissue detail	Heart - Atrial Appendage	bulk tissue	nTPM	0	Not detected
OR2J2	ENSG00000204700	Taste disorder / dysgeusia-related candidate	HPA/GTEx tissue detail	Heart - Left Ventricle	bulk tissue	nTPM	0	Not detected
OR2J2	ENSG00000204700	Taste disorder / dysgeusia-related candidate	HPA/GTEx tissue detail	Kidney - Cortex	bulk tissue	nTPM	0	Not detected
OR2J2	ENSG00000204700	Taste disorder / dysgeusia-related candidate	HPA/GTEx tissue detail	Kidney - Medulla	bulk tissue	nTPM	0	Not detected
OR2J2	ENSG00000204700	Taste disorder / dysgeusia-related candidate	HPA/GTEx tissue detail	Liver	bulk tissue	nTPM	0	Not detected
OR2J2	ENSG00000204700	Taste disorder / dysgeusia-related candidate	HPA/GTEx tissue detail	Lung	bulk tissue	nTPM	0	Not detected
OR2J2	ENSG00000204700	Taste disorder / dysgeusia-related candidate	HPA/GTEx tissue detail	Minor Salivary Gland	bulk tissue	nTPM	0	Not detected
OR2J2	ENSG00000204700	Taste disorder / dysgeusia-related candidate	HPA/GTEx tissue detail	Muscle - Skeletal	bulk tissue	nTPM	0	Not detected
OR2J2	ENSG00000204700	Taste disorder / dysgeusia-related candidate	HPA/GTEx tissue detail	Ovary	bulk tissue	nTPM	0	Not detected
OR2J2	ENSG00000204700	Taste disorder / dysgeusia-related candidate	HPA/GTEx tissue detail	Pancreas	bulk tissue	nTPM	0	Not detected
OR2J2	ENSG00000204700	Taste disorder / dysgeusia-related candidate	HPA/GTEx tissue detail	Pituitary	bulk tissue	nTPM	0	Not detected
OR2J2	ENSG00000204700	Taste disorder / dysgeusia-related candidate	HPA/GTEx tissue detail	Prostate	bulk tissue	nTPM	0	Not detected
OR2J2	ENSG00000204700	Taste disorder / dysgeusia-related candidate	HPA/GTEx tissue detail	Retina	bulk tissue	nTPM	0	Not detected
OR2J2	ENSG00000204700	Taste disorder / dysgeusia-related candidate	HPA/GTEx tissue detail	Skin - Not Sun Exposed (Suprapubic)	bulk tissue	nTPM	0	Not detected
OR2J2	ENSG00000204700	Taste disorder / dysgeusia-related candidate	HPA/GTEx tissue detail	Skin - Sun Exposed (Lower leg)	bulk tissue	nTPM	0	Not detected
OR2J2	ENSG00000204700	Taste disorder / dysgeusia-related candidate	HPA/GTEx tissue detail	Small Intestine - Terminal Ileum	bulk tissue	nTPM	0	Not detected
OR2J2	ENSG00000204700	Taste disorder / dysgeusia-related candidate	HPA/GTEx tissue detail	Spleen	bulk tissue	nTPM	0	Not detected
OR2J2	ENSG00000204700	Taste disorder / dysgeusia-related candidate	HPA/GTEx tissue detail	Stomach	bulk tissue	nTPM	0	Not detected
OR2J2	ENSG00000204700	Taste disorder / dysgeusia-related candidate	HPA/GTEx tissue detail	Testis	bulk tissue	nTPM	0.4	Low/trace
OR2J2	ENSG00000204700	Taste disorder / dysgeusia-related candidate	HPA/GTEx tissue detail	Thyroid	bulk tissue	nTPM	0	Not detected
OR2J2	ENSG00000204700	Taste disorder / dysgeusia-related candidate	HPA/GTEx tissue detail	Uterus - Endometrium	bulk tissue	nTPM	0	Not detected
OR2J2	ENSG00000204700	Taste disorder / dysgeusia-related candidate	HPA/GTEx tissue detail	Vagina	bulk tissue	nTPM	0	Not detected
OR5B3	ENSG00000172769	PDL fibroblast wound-response candidate	HPA consensus tissue	adipose tissue	bulk tissue	nTPM	0	Not detected
OR5B3	ENSG00000172769	PDL fibroblast wound-response candidate	HPA consensus tissue	adrenal gland	bulk tissue	nTPM	0	Not detected
OR5B3	ENSG00000172769	PDL fibroblast wound-response candidate	HPA consensus tissue	amygdala	bulk tissue	nTPM	0	Not detected
OR5B3	ENSG00000172769	PDL fibroblast wound-response candidate	HPA consensus tissue	appendix	bulk tissue	nTPM	0	Not detected
OR5B3	ENSG00000172769	PDL fibroblast wound-response candidate	HPA consensus tissue	basal ganglia	bulk tissue	nTPM	0	Not detected
OR5B3	ENSG00000172769	PDL fibroblast wound-response candidate	HPA consensus tissue	blood vessel	bulk tissue	nTPM	0	Not detected
OR5B3	ENSG00000172769	PDL fibroblast wound-response candidate	HPA consensus tissue	bone marrow	bulk tissue	nTPM	0	Not detected
OR5B3	ENSG00000172769	PDL fibroblast wound-response candidate	HPA consensus tissue	breast	bulk tissue	nTPM	0	Not detected
OR5B3	ENSG00000172769	PDL fibroblast wound-response candidate	HPA consensus tissue	cerebellum	bulk tissue	nTPM	0	Not detected
OR5B3	ENSG00000172769	PDL fibroblast wound-response candidate	HPA consensus tissue	cerebral cortex	bulk tissue	nTPM	0	Not detected
OR5B3	ENSG00000172769	PDL fibroblast wound-response candidate	HPA consensus tissue	cervix	bulk tissue	nTPM	0	Not detected
OR5B3	ENSG00000172769	PDL fibroblast wound-response candidate	HPA consensus tissue	choroid plexus	bulk tissue	nTPM	0	Not detected
OR5B3	ENSG00000172769	PDL fibroblast wound-response candidate	HPA consensus tissue	colon	bulk tissue	nTPM	0	Not detected
OR5B3	ENSG00000172769	PDL fibroblast wound-response candidate	HPA consensus tissue	duodenum	bulk tissue	nTPM	0	Not detected
OR5B3	ENSG00000172769	PDL fibroblast wound-response candidate	HPA consensus tissue	endometrium	bulk tissue	nTPM	0	Not detected
OR5B3	ENSG00000172769	PDL fibroblast wound-response candidate	HPA consensus tissue	epididymis	bulk tissue	nTPM	0	Not detected
OR5B3	ENSG00000172769	PDL fibroblast wound-response candidate	HPA consensus tissue	esophagus	bulk tissue	nTPM	0	Not detected
OR5B3	ENSG00000172769	PDL fibroblast wound-response candidate	HPA consensus tissue	fallopian tube	bulk tissue	nTPM	0	Not detected
OR5B3	ENSG00000172769	PDL fibroblast wound-response candidate	HPA consensus tissue	gallbladder	bulk tissue	nTPM	0	Not detected
OR5B3	ENSG00000172769	PDL fibroblast wound-response candidate	HPA consensus tissue	heart muscle	bulk tissue	nTPM	0	Not detected
OR5B3	ENSG00000172769	PDL fibroblast wound-response candidate	HPA consensus tissue	hippocampal formation	bulk tissue	nTPM	0	Not detected
OR5B3	ENSG00000172769	PDL fibroblast wound-response candidate	HPA consensus tissue	hypothalamus	bulk tissue	nTPM	0	Not detected
OR5B3	ENSG00000172769	PDL fibroblast wound-response candidate	HPA consensus tissue	kidney	bulk tissue	nTPM	0	Not detected
OR5B3	ENSG00000172769	PDL fibroblast wound-response candidate	HPA consensus tissue	liver	bulk tissue	nTPM	0	Not detected
OR5B3	ENSG00000172769	PDL fibroblast wound-response candidate	HPA consensus tissue	lung	bulk tissue	nTPM	0	Not detected
OR5B3	ENSG00000172769	PDL fibroblast wound-response candidate	HPA consensus tissue	lymph node	bulk tissue	nTPM	0	Not detected
OR5B3	ENSG00000172769	PDL fibroblast wound-response candidate	HPA consensus tissue	midbrain	bulk tissue	nTPM	0	Not detected
OR5B3	ENSG00000172769	PDL fibroblast wound-response candidate	HPA consensus tissue	ovary	bulk tissue	nTPM	0	Not detected
OR5B3	ENSG00000172769	PDL fibroblast wound-response candidate	HPA consensus tissue	pancreas	bulk tissue	nTPM	0	Not detected
OR5B3	ENSG00000172769	PDL fibroblast wound-response candidate	HPA consensus tissue	parathyroid gland	bulk tissue	nTPM	0	Not detected
OR5B3	ENSG00000172769	PDL fibroblast wound-response candidate	HPA consensus tissue	pituitary gland	bulk tissue	nTPM	0	Not detected
OR5B3	ENSG00000172769	PDL fibroblast wound-response candidate	HPA consensus tissue	placenta	bulk tissue	nTPM	0	Not detected
OR5B3	ENSG00000172769	PDL fibroblast wound-response candidate	HPA consensus tissue	prostate	bulk tissue	nTPM	0	Not detected
OR5B3	ENSG00000172769	PDL fibroblast wound-response candidate	HPA consensus tissue	rectum	bulk tissue	nTPM	0	Not detected
OR5B3	ENSG00000172769	PDL fibroblast wound-response candidate	HPA consensus tissue	retina	bulk tissue	nTPM	0	Not detected
OR5B3	ENSG00000172769	PDL fibroblast wound-response candidate	HPA consensus tissue	salivary gland	bulk tissue	nTPM	0	Not detected
OR5B3	ENSG00000172769	PDL fibroblast wound-response candidate	HPA consensus tissue	seminal vesicle	bulk tissue	nTPM	0	Not detected
OR5B3	ENSG00000172769	PDL fibroblast wound-response candidate	HPA consensus tissue	skeletal muscle	bulk tissue	nTPM	0	Not detected
OR5B3	ENSG00000172769	PDL fibroblast wound-response candidate	HPA consensus tissue	skin	bulk tissue	nTPM	0	Not detected
OR5B3	ENSG00000172769	PDL fibroblast wound-response candidate	HPA consensus tissue	small intestine	bulk tissue	nTPM	0	Not detected
OR5B3	ENSG00000172769	PDL fibroblast wound-response candidate	HPA consensus tissue	smooth muscle	bulk tissue	nTPM	0	Not detected
OR5B3	ENSG00000172769	PDL fibroblast wound-response candidate	HPA consensus tissue	spinal cord	bulk tissue	nTPM	0	Not detected
OR5B3	ENSG00000172769	PDL fibroblast wound-response candidate	HPA consensus tissue	spleen	bulk tissue	nTPM	0	Not detected
OR5B3	ENSG00000172769	PDL fibroblast wound-response candidate	HPA consensus tissue	stomach	bulk tissue	nTPM	0	Not detected
OR5B3	ENSG00000172769	PDL fibroblast wound-response candidate	HPA consensus tissue	testis	bulk tissue	nTPM	0	Not detected
OR5B3	ENSG00000172769	PDL fibroblast wound-response candidate	HPA consensus tissue	thymus	bulk tissue	nTPM	0	Not detected
OR5B3	ENSG00000172769	PDL fibroblast wound-response candidate	HPA consensus tissue	thyroid gland	bulk tissue	nTPM	0	Not detected
OR5B3	ENSG00000172769	PDL fibroblast wound-response candidate	HPA consensus tissue	tongue	bulk tissue	nTPM	0	Not detected
OR5B3	ENSG00000172769	PDL fibroblast wound-response candidate	HPA consensus tissue	tonsil	bulk tissue	nTPM	0	Not detected
OR5B3	ENSG00000172769	PDL fibroblast wound-response candidate	HPA consensus tissue	urinary bladder	bulk tissue	nTPM	0	Not detected
OR5B3	ENSG00000172769	PDL fibroblast wound-response candidate	HPA consensus tissue	vagina	bulk tissue	nTPM	0	Not detected
OR5B3	ENSG00000172769	PDL fibroblast wound-response candidate	HPA/GTEx tissue	adipose tissue	bulk tissue	nTPM	0	Not detected
OR5B3	ENSG00000172769	PDL fibroblast wound-response candidate	HPA/GTEx tissue	adrenal gland	bulk tissue	nTPM	0	Not detected
OR5B3	ENSG00000172769	PDL fibroblast wound-response candidate	HPA/GTEx tissue	amygdala	bulk tissue	nTPM	0	Not detected
OR5B3	ENSG00000172769	PDL fibroblast wound-response candidate	HPA/GTEx tissue	basal ganglia	bulk tissue	nTPM	0	Not detected
OR5B3	ENSG00000172769	PDL fibroblast wound-response candidate	HPA/GTEx tissue	blood vessel	bulk tissue	nTPM	0	Not detected
OR5B3	ENSG00000172769	PDL fibroblast wound-response candidate	HPA/GTEx tissue	breast	bulk tissue	nTPM	0	Not detected
OR5B3	ENSG00000172769	PDL fibroblast wound-response candidate	HPA/GTEx tissue	cerebellum	bulk tissue	nTPM	0	Not detected
OR5B3	ENSG00000172769	PDL fibroblast wound-response candidate	HPA/GTEx tissue	cerebral cortex	bulk tissue	nTPM	0	Not detected
OR5B3	ENSG00000172769	PDL fibroblast wound-response candidate	HPA/GTEx tissue	cervix	bulk tissue	nTPM	0	Not detected
OR5B3	ENSG00000172769	PDL fibroblast wound-response candidate	HPA/GTEx tissue	colon	bulk tissue	nTPM	0	Not detected
OR5B3	ENSG00000172769	PDL fibroblast wound-response candidate	HPA/GTEx tissue	endometrium	bulk tissue	nTPM	0	Not detected
OR5B3	ENSG00000172769	PDL fibroblast wound-response candidate	HPA/GTEx tissue	esophagus	bulk tissue	nTPM	0	Not detected
OR5B3	ENSG00000172769	PDL fibroblast wound-response candidate	HPA/GTEx tissue	fallopian tube	bulk tissue	nTPM	0	Not detected
OR5B3	ENSG00000172769	PDL fibroblast wound-response candidate	HPA/GTEx tissue	heart muscle	bulk tissue	nTPM	0	Not detected
OR5B3	ENSG00000172769	PDL fibroblast wound-response candidate	HPA/GTEx tissue	hippocampal formation	bulk tissue	nTPM	0	Not detected
OR5B3	ENSG00000172769	PDL fibroblast wound-response candidate	HPA/GTEx tissue	hypothalamus	bulk tissue	nTPM	0	Not detected
OR5B3	ENSG00000172769	PDL fibroblast wound-response candidate	HPA/GTEx tissue	kidney	bulk tissue	nTPM	0	Not detected
OR5B3	ENSG00000172769	PDL fibroblast wound-response candidate	HPA/GTEx tissue	liver	bulk tissue	nTPM	0	Not detected
OR5B3	ENSG00000172769	PDL fibroblast wound-response candidate	HPA/GTEx tissue	lung	bulk tissue	nTPM	0	Not detected
OR5B3	ENSG00000172769	PDL fibroblast wound-response candidate	HPA/GTEx tissue	midbrain	bulk tissue	nTPM	0	Not detected
OR5B3	ENSG00000172769	PDL fibroblast wound-response candidate	HPA/GTEx tissue	ovary	bulk tissue	nTPM	0	Not detected
OR5B3	ENSG00000172769	PDL fibroblast wound-response candidate	HPA/GTEx tissue	pancreas	bulk tissue	nTPM	0	Not detected
OR5B3	ENSG00000172769	PDL fibroblast wound-response candidate	HPA/GTEx tissue	pituitary gland	bulk tissue	nTPM	0	Not detected
OR5B3	ENSG00000172769	PDL fibroblast wound-response candidate	HPA/GTEx tissue	prostate	bulk tissue	nTPM	0	Not detected
OR5B3	ENSG00000172769	PDL fibroblast wound-response candidate	HPA/GTEx tissue	retina	bulk tissue	nTPM	0	Not detected
OR5B3	ENSG00000172769	PDL fibroblast wound-response candidate	HPA/GTEx tissue	salivary gland	bulk tissue	nTPM	0	Not detected
OR5B3	ENSG00000172769	PDL fibroblast wound-response candidate	HPA/GTEx tissue	skeletal muscle	bulk tissue	nTPM	0	Not detected
OR5B3	ENSG00000172769	PDL fibroblast wound-response candidate	HPA/GTEx tissue	skin	bulk tissue	nTPM	0	Not detected
OR5B3	ENSG00000172769	PDL fibroblast wound-response candidate	HPA/GTEx tissue	small intestine	bulk tissue	nTPM	0	Not detected
OR5B3	ENSG00000172769	PDL fibroblast wound-response candidate	HPA/GTEx tissue	spinal cord	bulk tissue	nTPM	0	Not detected
OR5B3	ENSG00000172769	PDL fibroblast wound-response candidate	HPA/GTEx tissue	spleen	bulk tissue	nTPM	0	Not detected
OR5B3	ENSG00000172769	PDL fibroblast wound-response candidate	HPA/GTEx tissue	stomach	bulk tissue	nTPM	0	Not detected
OR5B3	ENSG00000172769	PDL fibroblast wound-response candidate	HPA/GTEx tissue	testis	bulk tissue	nTPM	0	Not detected
OR5B3	ENSG00000172769	PDL fibroblast wound-response candidate	HPA/GTEx tissue	thyroid gland	bulk tissue	nTPM	0	Not detected
OR5B3	ENSG00000172769	PDL fibroblast wound-response candidate	HPA/GTEx tissue	urinary bladder	bulk tissue	nTPM	0	Not detected
OR5B3	ENSG00000172769	PDL fibroblast wound-response candidate	HPA/GTEx tissue	vagina	bulk tissue	nTPM	0	Not detected
OR5B3	ENSG00000172769	PDL fibroblast wound-response candidate	HPA/GTEx tissue detail	Adipose - Subcutaneous	bulk tissue	nTPM	0	Not detected
OR5B3	ENSG00000172769	PDL fibroblast wound-response candidate	HPA/GTEx tissue detail	Adipose - Visceral (Omentum)	bulk tissue	nTPM	0	Not detected
OR5B3	ENSG00000172769	PDL fibroblast wound-response candidate	HPA/GTEx tissue detail	Adrenal Gland	bulk tissue	nTPM	0	Not detected
OR5B3	ENSG00000172769	PDL fibroblast wound-response candidate	HPA/GTEx tissue detail	Artery - Aorta	bulk tissue	nTPM	0	Not detected
OR5B3	ENSG00000172769	PDL fibroblast wound-response candidate	HPA/GTEx tissue detail	Artery - Coronary	bulk tissue	nTPM	0	Not detected
OR5B3	ENSG00000172769	PDL fibroblast wound-response candidate	HPA/GTEx tissue detail	Artery - Tibial	bulk tissue	nTPM	0	Not detected
OR5B3	ENSG00000172769	PDL fibroblast wound-response candidate	HPA/GTEx tissue detail	Bladder	bulk tissue	nTPM	0	Not detected
OR5B3	ENSG00000172769	PDL fibroblast wound-response candidate	HPA/GTEx tissue detail	Brain - Amygdala	bulk tissue	nTPM	0	Not detected
OR5B3	ENSG00000172769	PDL fibroblast wound-response candidate	HPA/GTEx tissue detail	Brain - Anterior cingulate cortex (BA24)	bulk tissue	nTPM	0	Not detected
OR5B3	ENSG00000172769	PDL fibroblast wound-response candidate	HPA/GTEx tissue detail	Brain - Caudate (basal ganglia)	bulk tissue	nTPM	0	Not detected
OR5B3	ENSG00000172769	PDL fibroblast wound-response candidate	HPA/GTEx tissue detail	Brain - Cerebellar Hemisphere	bulk tissue	nTPM	0	Not detected
OR5B3	ENSG00000172769	PDL fibroblast wound-response candidate	HPA/GTEx tissue detail	Brain - Cerebellum	bulk tissue	nTPM	0	Not detected
OR5B3	ENSG00000172769	PDL fibroblast wound-response candidate	HPA/GTEx tissue detail	Brain - Cortex	bulk tissue	nTPM	0	Not detected
OR5B3	ENSG00000172769	PDL fibroblast wound-response candidate	HPA/GTEx tissue detail	Brain - Frontal Cortex (BA9)	bulk tissue	nTPM	0	Not detected
OR5B3	ENSG00000172769	PDL fibroblast wound-response candidate	HPA/GTEx tissue detail	Brain - Hippocampus	bulk tissue	nTPM	0	Not detected
OR5B3	ENSG00000172769	PDL fibroblast wound-response candidate	HPA/GTEx tissue detail	Brain - Hypothalamus	bulk tissue	nTPM	0	Not detected
OR5B3	ENSG00000172769	PDL fibroblast wound-response candidate	HPA/GTEx tissue detail	Brain - Nucleus accumbens (basal ganglia)	bulk tissue	nTPM	0	Not detected
OR5B3	ENSG00000172769	PDL fibroblast wound-response candidate	HPA/GTEx tissue detail	Brain - Putamen (basal ganglia)	bulk tissue	nTPM	0	Not detected
OR5B3	ENSG00000172769	PDL fibroblast wound-response candidate	HPA/GTEx tissue detail	Brain - Spinal cord (cervical c-1)	bulk tissue	nTPM	0	Not detected
OR5B3	ENSG00000172769	PDL fibroblast wound-response candidate	HPA/GTEx tissue detail	Brain - Substantia nigra	bulk tissue	nTPM	0	Not detected
OR5B3	ENSG00000172769	PDL fibroblast wound-response candidate	HPA/GTEx tissue detail	Breast - Mammary Tissue	bulk tissue	nTPM	0	Not detected
OR5B3	ENSG00000172769	PDL fibroblast wound-response candidate	HPA/GTEx tissue detail	Cervix - Ectocervix	bulk tissue	nTPM	0	Not detected
OR5B3	ENSG00000172769	PDL fibroblast wound-response candidate	HPA/GTEx tissue detail	Cervix - Endocervix	bulk tissue	nTPM	0	Not detected
OR5B3	ENSG00000172769	PDL fibroblast wound-response candidate	HPA/GTEx tissue detail	Colon - Sigmoid	bulk tissue	nTPM	0	Not detected
OR5B3	ENSG00000172769	PDL fibroblast wound-response candidate	HPA/GTEx tissue detail	Colon - Transverse	bulk tissue	nTPM	0	Not detected
OR5B3	ENSG00000172769	PDL fibroblast wound-response candidate	HPA/GTEx tissue detail	Esophagus - Mucosa	bulk tissue	nTPM	0	Not detected
OR5B3	ENSG00000172769	PDL fibroblast wound-response candidate	HPA/GTEx tissue detail	Fallopian Tube	bulk tissue	nTPM	0	Not detected
OR5B3	ENSG00000172769	PDL fibroblast wound-response candidate	HPA/GTEx tissue detail	Heart - Atrial Appendage	bulk tissue	nTPM	0	Not detected
OR5B3	ENSG00000172769	PDL fibroblast wound-response candidate	HPA/GTEx tissue detail	Heart - Left Ventricle	bulk tissue	nTPM	0	Not detected
OR5B3	ENSG00000172769	PDL fibroblast wound-response candidate	HPA/GTEx tissue detail	Kidney - Cortex	bulk tissue	nTPM	0	Not detected
OR5B3	ENSG00000172769	PDL fibroblast wound-response candidate	HPA/GTEx tissue detail	Kidney - Medulla	bulk tissue	nTPM	0	Not detected
OR5B3	ENSG00000172769	PDL fibroblast wound-response candidate	HPA/GTEx tissue detail	Liver	bulk tissue	nTPM	0	Not detected
OR5B3	ENSG00000172769	PDL fibroblast wound-response candidate	HPA/GTEx tissue detail	Lung	bulk tissue	nTPM	0	Not detected
OR5B3	ENSG00000172769	PDL fibroblast wound-response candidate	HPA/GTEx tissue detail	Minor Salivary Gland	bulk tissue	nTPM	0	Not detected
OR5B3	ENSG00000172769	PDL fibroblast wound-response candidate	HPA/GTEx tissue detail	Muscle - Skeletal	bulk tissue	nTPM	0	Not detected
OR5B3	ENSG00000172769	PDL fibroblast wound-response candidate	HPA/GTEx tissue detail	Ovary	bulk tissue	nTPM	0	Not detected
OR5B3	ENSG00000172769	PDL fibroblast wound-response candidate	HPA/GTEx tissue detail	Pancreas	bulk tissue	nTPM	0	Not detected
OR5B3	ENSG00000172769	PDL fibroblast wound-response candidate	HPA/GTEx tissue detail	Pituitary	bulk tissue	nTPM	0	Not detected
OR5B3	ENSG00000172769	PDL fibroblast wound-response candidate	HPA/GTEx tissue detail	Prostate	bulk tissue	nTPM	0	Not detected
OR5B3	ENSG00000172769	PDL fibroblast wound-response candidate	HPA/GTEx tissue detail	Retina	bulk tissue	nTPM	0	Not detected
OR5B3	ENSG00000172769	PDL fibroblast wound-response candidate	HPA/GTEx tissue detail	Skin - Not Sun Exposed (Suprapubic)	bulk tissue	nTPM	0	Not detected
OR5B3	ENSG00000172769	PDL fibroblast wound-response candidate	HPA/GTEx tissue detail	Skin - Sun Exposed (Lower leg)	bulk tissue	nTPM	0	Not detected
OR5B3	ENSG00000172769	PDL fibroblast wound-response candidate	HPA/GTEx tissue detail	Small Intestine - Terminal Ileum	bulk tissue	nTPM	0	Not detected
OR5B3	ENSG00000172769	PDL fibroblast wound-response candidate	HPA/GTEx tissue detail	Spleen	bulk tissue	nTPM	0	Not detected
OR5B3	ENSG00000172769	PDL fibroblast wound-response candidate	HPA/GTEx tissue detail	Stomach	bulk tissue	nTPM	0	Not detected
OR5B3	ENSG00000172769	PDL fibroblast wound-response candidate	HPA/GTEx tissue detail	Testis	bulk tissue	nTPM	0	Not detected
OR5B3	ENSG00000172769	PDL fibroblast wound-response candidate	HPA/GTEx tissue detail	Thyroid	bulk tissue	nTPM	0	Not detected
OR5B3	ENSG00000172769	PDL fibroblast wound-response candidate	HPA/GTEx tissue detail	Uterus - Endometrium	bulk tissue	nTPM	0	Not detected
OR5B3	ENSG00000172769	PDL fibroblast wound-response candidate	HPA/GTEx tissue detail	Vagina	bulk tissue	nTPM	0	Not detected
OR52N4	ENSG00000181074	PDL fibroblast wound-response candidate	HPA consensus tissue	adipose tissue	bulk tissue	nTPM	0.6	Low/trace
OR52N4	ENSG00000181074	PDL fibroblast wound-response candidate	HPA consensus tissue	adrenal gland	bulk tissue	nTPM	0.2	Low/trace
OR52N4	ENSG00000181074	PDL fibroblast wound-response candidate	HPA consensus tissue	amygdala	bulk tissue	nTPM	0.1	Low/trace
OR52N4	ENSG00000181074	PDL fibroblast wound-response candidate	HPA consensus tissue	appendix	bulk tissue	nTPM	0.4	Low/trace
OR52N4	ENSG00000181074	PDL fibroblast wound-response candidate	HPA consensus tissue	basal ganglia	bulk tissue	nTPM	0.1	Low/trace
OR52N4	ENSG00000181074	PDL fibroblast wound-response candidate	HPA consensus tissue	blood vessel	bulk tissue	nTPM	0.5	Low/trace
OR52N4	ENSG00000181074	PDL fibroblast wound-response candidate	HPA consensus tissue	bone marrow	bulk tissue	nTPM	0.4	Low/trace
OR52N4	ENSG00000181074	PDL fibroblast wound-response candidate	HPA consensus tissue	breast	bulk tissue	nTPM	0.6	Low/trace
OR52N4	ENSG00000181074	PDL fibroblast wound-response candidate	HPA consensus tissue	cerebellum	bulk tissue	nTPM	0	Not detected
OR52N4	ENSG00000181074	PDL fibroblast wound-response candidate	HPA consensus tissue	cerebral cortex	bulk tissue	nTPM	0.2	Low/trace
OR52N4	ENSG00000181074	PDL fibroblast wound-response candidate	HPA consensus tissue	cervix	bulk tissue	nTPM	0.6	Low/trace
OR52N4	ENSG00000181074	PDL fibroblast wound-response candidate	HPA consensus tissue	choroid plexus	bulk tissue	nTPM	0.4	Low/trace
OR52N4	ENSG00000181074	PDL fibroblast wound-response candidate	HPA consensus tissue	colon	bulk tissue	nTPM	0.4	Low/trace
OR52N4	ENSG00000181074	PDL fibroblast wound-response candidate	HPA consensus tissue	duodenum	bulk tissue	nTPM	0	Not detected
OR52N4	ENSG00000181074	PDL fibroblast wound-response candidate	HPA consensus tissue	endometrium	bulk tissue	nTPM	0.5	Low/trace
OR52N4	ENSG00000181074	PDL fibroblast wound-response candidate	HPA consensus tissue	epididymis	bulk tissue	nTPM	1.1	Detected
OR52N4	ENSG00000181074	PDL fibroblast wound-response candidate	HPA consensus tissue	esophagus	bulk tissue	nTPM	0.3	Low/trace
OR52N4	ENSG00000181074	PDL fibroblast wound-response candidate	HPA consensus tissue	fallopian tube	bulk tissue	nTPM	0.9	Low/trace
OR52N4	ENSG00000181074	PDL fibroblast wound-response candidate	HPA consensus tissue	gallbladder	bulk tissue	nTPM	0.2	Low/trace
OR52N4	ENSG00000181074	PDL fibroblast wound-response candidate	HPA consensus tissue	heart muscle	bulk tissue	nTPM	0.4	Low/trace
OR52N4	ENSG00000181074	PDL fibroblast wound-response candidate	HPA consensus tissue	hippocampal formation	bulk tissue	nTPM	0.1	Low/trace
OR52N4	ENSG00000181074	PDL fibroblast wound-response candidate	HPA consensus tissue	hypothalamus	bulk tissue	nTPM	0.1	Low/trace
OR52N4	ENSG00000181074	PDL fibroblast wound-response candidate	HPA consensus tissue	kidney	bulk tissue	nTPM	0.4	Low/trace
OR52N4	ENSG00000181074	PDL fibroblast wound-response candidate	HPA consensus tissue	liver	bulk tissue	nTPM	0.2	Low/trace
OR52N4	ENSG00000181074	PDL fibroblast wound-response candidate	HPA consensus tissue	lung	bulk tissue	nTPM	0.7	Low/trace
OR52N4	ENSG00000181074	PDL fibroblast wound-response candidate	HPA consensus tissue	lymph node	bulk tissue	nTPM	1.2	Detected
OR52N4	ENSG00000181074	PDL fibroblast wound-response candidate	HPA consensus tissue	midbrain	bulk tissue	nTPM	0.2	Low/trace
OR52N4	ENSG00000181074	PDL fibroblast wound-response candidate	HPA consensus tissue	ovary	bulk tissue	nTPM	1.5	Detected
OR52N4	ENSG00000181074	PDL fibroblast wound-response candidate	HPA consensus tissue	pancreas	bulk tissue	nTPM	0	Not detected
OR52N4	ENSG00000181074	PDL fibroblast wound-response candidate	HPA consensus tissue	parathyroid gland	bulk tissue	nTPM	0	Not detected
OR52N4	ENSG00000181074	PDL fibroblast wound-response candidate	HPA consensus tissue	pituitary gland	bulk tissue	nTPM	0.5	Low/trace
OR52N4	ENSG00000181074	PDL fibroblast wound-response candidate	HPA consensus tissue	placenta	bulk tissue	nTPM	0	Not detected
OR52N4	ENSG00000181074	PDL fibroblast wound-response candidate	HPA consensus tissue	prostate	bulk tissue	nTPM	0.7	Low/trace
OR52N4	ENSG00000181074	PDL fibroblast wound-response candidate	HPA consensus tissue	rectum	bulk tissue	nTPM	0.3	Low/trace
OR52N4	ENSG00000181074	PDL fibroblast wound-response candidate	HPA consensus tissue	retina	bulk tissue	nTPM	0.6	Low/trace
OR52N4	ENSG00000181074	PDL fibroblast wound-response candidate	HPA consensus tissue	salivary gland	bulk tissue	nTPM	0.4	Low/trace
OR52N4	ENSG00000181074	PDL fibroblast wound-response candidate	HPA consensus tissue	seminal vesicle	bulk tissue	nTPM	0.6	Low/trace
OR52N4	ENSG00000181074	PDL fibroblast wound-response candidate	HPA consensus tissue	skeletal muscle	bulk tissue	nTPM	0.2	Low/trace
OR52N4	ENSG00000181074	PDL fibroblast wound-response candidate	HPA consensus tissue	skin	bulk tissue	nTPM	0.2	Low/trace
OR52N4	ENSG00000181074	PDL fibroblast wound-response candidate	HPA consensus tissue	small intestine	bulk tissue	nTPM	1.6	Detected
OR52N4	ENSG00000181074	PDL fibroblast wound-response candidate	HPA consensus tissue	smooth muscle	bulk tissue	nTPM	0.1	Low/trace
OR52N4	ENSG00000181074	PDL fibroblast wound-response candidate	HPA consensus tissue	spinal cord	bulk tissue	nTPM	0.3	Low/trace
OR52N4	ENSG00000181074	PDL fibroblast wound-response candidate	HPA consensus tissue	spleen	bulk tissue	nTPM	2.7	Detected
OR52N4	ENSG00000181074	PDL fibroblast wound-response candidate	HPA consensus tissue	stomach	bulk tissue	nTPM	0.2	Low/trace
OR52N4	ENSG00000181074	PDL fibroblast wound-response candidate	HPA consensus tissue	testis	bulk tissue	nTPM	0.4	Low/trace
OR52N4	ENSG00000181074	PDL fibroblast wound-response candidate	HPA consensus tissue	thymus	bulk tissue	nTPM	0.4	Low/trace
OR52N4	ENSG00000181074	PDL fibroblast wound-response candidate	HPA consensus tissue	thyroid gland	bulk tissue	nTPM	0.4	Low/trace
OR52N4	ENSG00000181074	PDL fibroblast wound-response candidate	HPA consensus tissue	tongue	bulk tissue	nTPM	0.1	Low/trace
OR52N4	ENSG00000181074	PDL fibroblast wound-response candidate	HPA consensus tissue	tonsil	bulk tissue	nTPM	1.1	Detected
OR52N4	ENSG00000181074	PDL fibroblast wound-response candidate	HPA consensus tissue	urinary bladder	bulk tissue	nTPM	0.5	Low/trace
OR52N4	ENSG00000181074	PDL fibroblast wound-response candidate	HPA consensus tissue	vagina	bulk tissue	nTPM	0.7	Low/trace
OR52N4	ENSG00000181074	PDL fibroblast wound-response candidate	HPA/GTEx tissue	adipose tissue	bulk tissue	nTPM	0.6	Low/trace
OR52N4	ENSG00000181074	PDL fibroblast wound-response candidate	HPA/GTEx tissue	adrenal gland	bulk tissue	nTPM	0.1	Low/trace
OR52N4	ENSG00000181074	PDL fibroblast wound-response candidate	HPA/GTEx tissue	amygdala	bulk tissue	nTPM	0.1	Low/trace
OR52N4	ENSG00000181074	PDL fibroblast wound-response candidate	HPA/GTEx tissue	basal ganglia	bulk tissue	nTPM	0.1	Low/trace
OR52N4	ENSG00000181074	PDL fibroblast wound-response candidate	HPA/GTEx tissue	blood vessel	bulk tissue	nTPM	0.5	Low/trace
OR52N4	ENSG00000181074	PDL fibroblast wound-response candidate	HPA/GTEx tissue	breast	bulk tissue	nTPM	0.6	Low/trace
OR52N4	ENSG00000181074	PDL fibroblast wound-response candidate	HPA/GTEx tissue	cerebellum	bulk tissue	nTPM	0	Not detected
OR52N4	ENSG00000181074	PDL fibroblast wound-response candidate	HPA/GTEx tissue	cerebral cortex	bulk tissue	nTPM	0.1	Low/trace
OR52N4	ENSG00000181074	PDL fibroblast wound-response candidate	HPA/GTEx tissue	cervix	bulk tissue	nTPM	0.6	Low/trace
OR52N4	ENSG00000181074	PDL fibroblast wound-response candidate	HPA/GTEx tissue	colon	bulk tissue	nTPM	0.4	Low/trace
OR52N4	ENSG00000181074	PDL fibroblast wound-response candidate	HPA/GTEx tissue	endometrium	bulk tissue	nTPM	0.5	Low/trace
OR52N4	ENSG00000181074	PDL fibroblast wound-response candidate	HPA/GTEx tissue	esophagus	bulk tissue	nTPM	0.2	Low/trace
OR52N4	ENSG00000181074	PDL fibroblast wound-response candidate	HPA/GTEx tissue	fallopian tube	bulk tissue	nTPM	0.9	Low/trace
OR52N4	ENSG00000181074	PDL fibroblast wound-response candidate	HPA/GTEx tissue	heart muscle	bulk tissue	nTPM	0.4	Low/trace
OR52N4	ENSG00000181074	PDL fibroblast wound-response candidate	HPA/GTEx tissue	hippocampal formation	bulk tissue	nTPM	0.1	Low/trace
OR52N4	ENSG00000181074	PDL fibroblast wound-response candidate	HPA/GTEx tissue	hypothalamus	bulk tissue	nTPM	0.1	Low/trace
OR52N4	ENSG00000181074	PDL fibroblast wound-response candidate	HPA/GTEx tissue	kidney	bulk tissue	nTPM	0.4	Low/trace
OR52N4	ENSG00000181074	PDL fibroblast wound-response candidate	HPA/GTEx tissue	liver	bulk tissue	nTPM	0.2	Low/trace
OR52N4	ENSG00000181074	PDL fibroblast wound-response candidate	HPA/GTEx tissue	lung	bulk tissue	nTPM	0.7	Low/trace
OR52N4	ENSG00000181074	PDL fibroblast wound-response candidate	HPA/GTEx tissue	midbrain	bulk tissue	nTPM	0.2	Low/trace
OR52N4	ENSG00000181074	PDL fibroblast wound-response candidate	HPA/GTEx tissue	ovary	bulk tissue	nTPM	1.5	Detected
OR52N4	ENSG00000181074	PDL fibroblast wound-response candidate	HPA/GTEx tissue	pancreas	bulk tissue	nTPM	0	Not detected
OR52N4	ENSG00000181074	PDL fibroblast wound-response candidate	HPA/GTEx tissue	pituitary gland	bulk tissue	nTPM	0.5	Low/trace
OR52N4	ENSG00000181074	PDL fibroblast wound-response candidate	HPA/GTEx tissue	prostate	bulk tissue	nTPM	0.7	Low/trace
OR52N4	ENSG00000181074	PDL fibroblast wound-response candidate	HPA/GTEx tissue	retina	bulk tissue	nTPM	0.6	Low/trace
OR52N4	ENSG00000181074	PDL fibroblast wound-response candidate	HPA/GTEx tissue	salivary gland	bulk tissue	nTPM	0.4	Low/trace
OR52N4	ENSG00000181074	PDL fibroblast wound-response candidate	HPA/GTEx tissue	skeletal muscle	bulk tissue	nTPM	0.2	Low/trace
OR52N4	ENSG00000181074	PDL fibroblast wound-response candidate	HPA/GTEx tissue	skin	bulk tissue	nTPM	0.2	Low/trace
OR52N4	ENSG00000181074	PDL fibroblast wound-response candidate	HPA/GTEx tissue	small intestine	bulk tissue	nTPM	1.6	Detected
OR52N4	ENSG00000181074	PDL fibroblast wound-response candidate	HPA/GTEx tissue	spinal cord	bulk tissue	nTPM	0.3	Low/trace
OR52N4	ENSG00000181074	PDL fibroblast wound-response candidate	HPA/GTEx tissue	spleen	bulk tissue	nTPM	2.7	Detected
OR52N4	ENSG00000181074	PDL fibroblast wound-response candidate	HPA/GTEx tissue	stomach	bulk tissue	nTPM	0.2	Low/trace
OR52N4	ENSG00000181074	PDL fibroblast wound-response candidate	HPA/GTEx tissue	testis	bulk tissue	nTPM	0.4	Low/trace
OR52N4	ENSG00000181074	PDL fibroblast wound-response candidate	HPA/GTEx tissue	thyroid gland	bulk tissue	nTPM	0.4	Low/trace
OR52N4	ENSG00000181074	PDL fibroblast wound-response candidate	HPA/GTEx tissue	urinary bladder	bulk tissue	nTPM	0.5	Low/trace
OR52N4	ENSG00000181074	PDL fibroblast wound-response candidate	HPA/GTEx tissue	vagina	bulk tissue	nTPM	0.7	Low/trace
OR52N4	ENSG00000181074	PDL fibroblast wound-response candidate	HPA/GTEx tissue detail	Adipose - Subcutaneous	bulk tissue	nTPM	0.6	Low/trace
OR52N4	ENSG00000181074	PDL fibroblast wound-response candidate	HPA/GTEx tissue detail	Adipose - Visceral (Omentum)	bulk tissue	nTPM	0.4	Low/trace
OR52N4	ENSG00000181074	PDL fibroblast wound-response candidate	HPA/GTEx tissue detail	Adrenal Gland	bulk tissue	nTPM	0.1	Low/trace
OR52N4	ENSG00000181074	PDL fibroblast wound-response candidate	HPA/GTEx tissue detail	Artery - Aorta	bulk tissue	nTPM	0.5	Low/trace
OR52N4	ENSG00000181074	PDL fibroblast wound-response candidate	HPA/GTEx tissue detail	Artery - Coronary	bulk tissue	nTPM	0.5	Low/trace
OR52N4	ENSG00000181074	PDL fibroblast wound-response candidate	HPA/GTEx tissue detail	Artery - Tibial	bulk tissue	nTPM	0.5	Low/trace
OR52N4	ENSG00000181074	PDL fibroblast wound-response candidate	HPA/GTEx tissue detail	Bladder	bulk tissue	nTPM	0.5	Low/trace
OR52N4	ENSG00000181074	PDL fibroblast wound-response candidate	HPA/GTEx tissue detail	Brain - Amygdala	bulk tissue	nTPM	0.1	Low/trace
OR52N4	ENSG00000181074	PDL fibroblast wound-response candidate	HPA/GTEx tissue detail	Brain - Anterior cingulate cortex (BA24)	bulk tissue	nTPM	0.1	Low/trace
OR52N4	ENSG00000181074	PDL fibroblast wound-response candidate	HPA/GTEx tissue detail	Brain - Caudate (basal ganglia)	bulk tissue	nTPM	0.1	Low/trace
OR52N4	ENSG00000181074	PDL fibroblast wound-response candidate	HPA/GTEx tissue detail	Brain - Cerebellar Hemisphere	bulk tissue	nTPM	0	Not detected
OR52N4	ENSG00000181074	PDL fibroblast wound-response candidate	HPA/GTEx tissue detail	Brain - Cerebellum	bulk tissue	nTPM	0	Not detected
OR52N4	ENSG00000181074	PDL fibroblast wound-response candidate	HPA/GTEx tissue detail	Brain - Cortex	bulk tissue	nTPM	0.1	Low/trace
OR52N4	ENSG00000181074	PDL fibroblast wound-response candidate	HPA/GTEx tissue detail	Brain - Frontal Cortex (BA9)	bulk tissue	nTPM	0.1	Low/trace
OR52N4	ENSG00000181074	PDL fibroblast wound-response candidate	HPA/GTEx tissue detail	Brain - Hippocampus	bulk tissue	nTPM	0.1	Low/trace
OR52N4	ENSG00000181074	PDL fibroblast wound-response candidate	HPA/GTEx tissue detail	Brain - Hypothalamus	bulk tissue	nTPM	0.1	Low/trace
OR52N4	ENSG00000181074	PDL fibroblast wound-response candidate	HPA/GTEx tissue detail	Brain - Nucleus accumbens (basal ganglia)	bulk tissue	nTPM	0.1	Low/trace
OR52N4	ENSG00000181074	PDL fibroblast wound-response candidate	HPA/GTEx tissue detail	Brain - Putamen (basal ganglia)	bulk tissue	nTPM	0.1	Low/trace
OR52N4	ENSG00000181074	PDL fibroblast wound-response candidate	HPA/GTEx tissue detail	Brain - Spinal cord (cervical c-1)	bulk tissue	nTPM	0.3	Low/trace
OR52N4	ENSG00000181074	PDL fibroblast wound-response candidate	HPA/GTEx tissue detail	Brain - Substantia nigra	bulk tissue	nTPM	0.2	Low/trace
OR52N4	ENSG00000181074	PDL fibroblast wound-response candidate	HPA/GTEx tissue detail	Breast - Mammary Tissue	bulk tissue	nTPM	0.6	Low/trace
OR52N4	ENSG00000181074	PDL fibroblast wound-response candidate	HPA/GTEx tissue detail	Cervix - Ectocervix	bulk tissue	nTPM	0.5	Low/trace
OR52N4	ENSG00000181074	PDL fibroblast wound-response candidate	HPA/GTEx tissue detail	Cervix - Endocervix	bulk tissue	nTPM	0.6	Low/trace
OR52N4	ENSG00000181074	PDL fibroblast wound-response candidate	HPA/GTEx tissue detail	Colon - Sigmoid	bulk tissue	nTPM	0.4	Low/trace
OR52N4	ENSG00000181074	PDL fibroblast wound-response candidate	HPA/GTEx tissue detail	Colon - Transverse	bulk tissue	nTPM	0.3	Low/trace
OR52N4	ENSG00000181074	PDL fibroblast wound-response candidate	HPA/GTEx tissue detail	Esophagus - Mucosa	bulk tissue	nTPM	0.2	Low/trace
OR52N4	ENSG00000181074	PDL fibroblast wound-response candidate	HPA/GTEx tissue detail	Fallopian Tube	bulk tissue	nTPM	0.9	Low/trace
OR52N4	ENSG00000181074	PDL fibroblast wound-response candidate	HPA/GTEx tissue detail	Heart - Atrial Appendage	bulk tissue	nTPM	0.4	Low/trace
OR52N4	ENSG00000181074	PDL fibroblast wound-response candidate	HPA/GTEx tissue detail	Heart - Left Ventricle	bulk tissue	nTPM	0.4	Low/trace
OR52N4	ENSG00000181074	PDL fibroblast wound-response candidate	HPA/GTEx tissue detail	Kidney - Cortex	bulk tissue	nTPM	0.4	Low/trace
OR52N4	ENSG00000181074	PDL fibroblast wound-response candidate	HPA/GTEx tissue detail	Kidney - Medulla	bulk tissue	nTPM	0.2	Low/trace
OR52N4	ENSG00000181074	PDL fibroblast wound-response candidate	HPA/GTEx tissue detail	Liver	bulk tissue	nTPM	0.2	Low/trace
OR52N4	ENSG00000181074	PDL fibroblast wound-response candidate	HPA/GTEx tissue detail	Lung	bulk tissue	nTPM	0.7	Low/trace
OR52N4	ENSG00000181074	PDL fibroblast wound-response candidate	HPA/GTEx tissue detail	Minor Salivary Gland	bulk tissue	nTPM	0.4	Low/trace
OR52N4	ENSG00000181074	PDL fibroblast wound-response candidate	HPA/GTEx tissue detail	Muscle - Skeletal	bulk tissue	nTPM	0.2	Low/trace
OR52N4	ENSG00000181074	PDL fibroblast wound-response candidate	HPA/GTEx tissue detail	Ovary	bulk tissue	nTPM	1.5	Detected
OR52N4	ENSG00000181074	PDL fibroblast wound-response candidate	HPA/GTEx tissue detail	Pancreas	bulk tissue	nTPM	0	Not detected
OR52N4	ENSG00000181074	PDL fibroblast wound-response candidate	HPA/GTEx tissue detail	Pituitary	bulk tissue	nTPM	0.5	Low/trace
OR52N4	ENSG00000181074	PDL fibroblast wound-response candidate	HPA/GTEx tissue detail	Prostate	bulk tissue	nTPM	0.7	Low/trace
OR52N4	ENSG00000181074	PDL fibroblast wound-response candidate	HPA/GTEx tissue detail	Retina	bulk tissue	nTPM	0.6	Low/trace
OR52N4	ENSG00000181074	PDL fibroblast wound-response candidate	HPA/GTEx tissue detail	Skin - Not Sun Exposed (Suprapubic)	bulk tissue	nTPM	0.2	Low/trace
OR52N4	ENSG00000181074	PDL fibroblast wound-response candidate	HPA/GTEx tissue detail	Skin - Sun Exposed (Lower leg)	bulk tissue	nTPM	0.2	Low/trace
OR52N4	ENSG00000181074	PDL fibroblast wound-response candidate	HPA/GTEx tissue detail	Small Intestine - Terminal Ileum	bulk tissue	nTPM	1.6	Detected
OR52N4	ENSG00000181074	PDL fibroblast wound-response candidate	HPA/GTEx tissue detail	Spleen	bulk tissue	nTPM	2.7	Detected
OR52N4	ENSG00000181074	PDL fibroblast wound-response candidate	HPA/GTEx tissue detail	Stomach	bulk tissue	nTPM	0.2	Low/trace
OR52N4	ENSG00000181074	PDL fibroblast wound-response candidate	HPA/GTEx tissue detail	Testis	bulk tissue	nTPM	0.4	Low/trace
OR52N4	ENSG00000181074	PDL fibroblast wound-response candidate	HPA/GTEx tissue detail	Thyroid	bulk tissue	nTPM	0.4	Low/trace
OR52N4	ENSG00000181074	PDL fibroblast wound-response candidate	HPA/GTEx tissue detail	Uterus - Endometrium	bulk tissue	nTPM	0.5	Low/trace
OR52N4	ENSG00000181074	PDL fibroblast wound-response candidate	HPA/GTEx tissue detail	Vagina	bulk tissue	nTPM	0.7	Low/trace
OR10A3	ENSG00000170683	PDL fibroblast wound-response candidate	HPA consensus tissue	adipose tissue	bulk tissue	nTPM	0	Not detected
OR10A3	ENSG00000170683	PDL fibroblast wound-response candidate	HPA consensus tissue	adrenal gland	bulk tissue	nTPM	0	Not detected
OR10A3	ENSG00000170683	PDL fibroblast wound-response candidate	HPA consensus tissue	amygdala	bulk tissue	nTPM	0	Not detected
OR10A3	ENSG00000170683	PDL fibroblast wound-response candidate	HPA consensus tissue	appendix	bulk tissue	nTPM	0	Not detected
OR10A3	ENSG00000170683	PDL fibroblast wound-response candidate	HPA consensus tissue	basal ganglia	bulk tissue	nTPM	0	Not detected
OR10A3	ENSG00000170683	PDL fibroblast wound-response candidate	HPA consensus tissue	blood vessel	bulk tissue	nTPM	0	Not detected
OR10A3	ENSG00000170683	PDL fibroblast wound-response candidate	HPA consensus tissue	bone marrow	bulk tissue	nTPM	0	Not detected
OR10A3	ENSG00000170683	PDL fibroblast wound-response candidate	HPA consensus tissue	breast	bulk tissue	nTPM	0	Not detected
OR10A3	ENSG00000170683	PDL fibroblast wound-response candidate	HPA consensus tissue	cerebellum	bulk tissue	nTPM	0	Not detected
OR10A3	ENSG00000170683	PDL fibroblast wound-response candidate	HPA consensus tissue	cerebral cortex	bulk tissue	nTPM	0	Not detected
OR10A3	ENSG00000170683	PDL fibroblast wound-response candidate	HPA consensus tissue	cervix	bulk tissue	nTPM	0	Not detected
OR10A3	ENSG00000170683	PDL fibroblast wound-response candidate	HPA consensus tissue	choroid plexus	bulk tissue	nTPM	0	Not detected
OR10A3	ENSG00000170683	PDL fibroblast wound-response candidate	HPA consensus tissue	colon	bulk tissue	nTPM	0	Not detected
OR10A3	ENSG00000170683	PDL fibroblast wound-response candidate	HPA consensus tissue	duodenum	bulk tissue	nTPM	0	Not detected
OR10A3	ENSG00000170683	PDL fibroblast wound-response candidate	HPA consensus tissue	endometrium	bulk tissue	nTPM	0	Not detected
OR10A3	ENSG00000170683	PDL fibroblast wound-response candidate	HPA consensus tissue	epididymis	bulk tissue	nTPM	0	Not detected
OR10A3	ENSG00000170683	PDL fibroblast wound-response candidate	HPA consensus tissue	esophagus	bulk tissue	nTPM	0	Not detected
OR10A3	ENSG00000170683	PDL fibroblast wound-response candidate	HPA consensus tissue	fallopian tube	bulk tissue	nTPM	0	Not detected
OR10A3	ENSG00000170683	PDL fibroblast wound-response candidate	HPA consensus tissue	gallbladder	bulk tissue	nTPM	0	Not detected
OR10A3	ENSG00000170683	PDL fibroblast wound-response candidate	HPA consensus tissue	heart muscle	bulk tissue	nTPM	0	Not detected
OR10A3	ENSG00000170683	PDL fibroblast wound-response candidate	HPA consensus tissue	hippocampal formation	bulk tissue	nTPM	0	Not detected
OR10A3	ENSG00000170683	PDL fibroblast wound-response candidate	HPA consensus tissue	hypothalamus	bulk tissue	nTPM	0	Not detected
OR10A3	ENSG00000170683	PDL fibroblast wound-response candidate	HPA consensus tissue	kidney	bulk tissue	nTPM	0	Not detected
OR10A3	ENSG00000170683	PDL fibroblast wound-response candidate	HPA consensus tissue	liver	bulk tissue	nTPM	0	Not detected
OR10A3	ENSG00000170683	PDL fibroblast wound-response candidate	HPA consensus tissue	lung	bulk tissue	nTPM	0	Not detected
OR10A3	ENSG00000170683	PDL fibroblast wound-response candidate	HPA consensus tissue	lymph node	bulk tissue	nTPM	0	Not detected
OR10A3	ENSG00000170683	PDL fibroblast wound-response candidate	HPA consensus tissue	midbrain	bulk tissue	nTPM	0	Not detected
OR10A3	ENSG00000170683	PDL fibroblast wound-response candidate	HPA consensus tissue	ovary	bulk tissue	nTPM	0	Not detected
OR10A3	ENSG00000170683	PDL fibroblast wound-response candidate	HPA consensus tissue	pancreas	bulk tissue	nTPM	0	Not detected
OR10A3	ENSG00000170683	PDL fibroblast wound-response candidate	HPA consensus tissue	parathyroid gland	bulk tissue	nTPM	0	Not detected
OR10A3	ENSG00000170683	PDL fibroblast wound-response candidate	HPA consensus tissue	pituitary gland	bulk tissue	nTPM	0	Not detected
OR10A3	ENSG00000170683	PDL fibroblast wound-response candidate	HPA consensus tissue	placenta	bulk tissue	nTPM	0	Not detected
OR10A3	ENSG00000170683	PDL fibroblast wound-response candidate	HPA consensus tissue	prostate	bulk tissue	nTPM	0	Not detected
OR10A3	ENSG00000170683	PDL fibroblast wound-response candidate	HPA consensus tissue	rectum	bulk tissue	nTPM	0	Not detected
OR10A3	ENSG00000170683	PDL fibroblast wound-response candidate	HPA consensus tissue	retina	bulk tissue	nTPM	0	Not detected
OR10A3	ENSG00000170683	PDL fibroblast wound-response candidate	HPA consensus tissue	salivary gland	bulk tissue	nTPM	0	Not detected
OR10A3	ENSG00000170683	PDL fibroblast wound-response candidate	HPA consensus tissue	seminal vesicle	bulk tissue	nTPM	0	Not detected
OR10A3	ENSG00000170683	PDL fibroblast wound-response candidate	HPA consensus tissue	skeletal muscle	bulk tissue	nTPM	0	Not detected
OR10A3	ENSG00000170683	PDL fibroblast wound-response candidate	HPA consensus tissue	skin	bulk tissue	nTPM	0.1	Low/trace
OR10A3	ENSG00000170683	PDL fibroblast wound-response candidate	HPA consensus tissue	small intestine	bulk tissue	nTPM	0	Not detected
OR10A3	ENSG00000170683	PDL fibroblast wound-response candidate	HPA consensus tissue	smooth muscle	bulk tissue	nTPM	0	Not detected
OR10A3	ENSG00000170683	PDL fibroblast wound-response candidate	HPA consensus tissue	spinal cord	bulk tissue	nTPM	0	Not detected
OR10A3	ENSG00000170683	PDL fibroblast wound-response candidate	HPA consensus tissue	spleen	bulk tissue	nTPM	0	Not detected
OR10A3	ENSG00000170683	PDL fibroblast wound-response candidate	HPA consensus tissue	stomach	bulk tissue	nTPM	0	Not detected
OR10A3	ENSG00000170683	PDL fibroblast wound-response candidate	HPA consensus tissue	testis	bulk tissue	nTPM	0	Not detected
OR10A3	ENSG00000170683	PDL fibroblast wound-response candidate	HPA consensus tissue	thymus	bulk tissue	nTPM	0	Not detected
OR10A3	ENSG00000170683	PDL fibroblast wound-response candidate	HPA consensus tissue	thyroid gland	bulk tissue	nTPM	0	Not detected
OR10A3	ENSG00000170683	PDL fibroblast wound-response candidate	HPA consensus tissue	tongue	bulk tissue	nTPM	0	Not detected
OR10A3	ENSG00000170683	PDL fibroblast wound-response candidate	HPA consensus tissue	tonsil	bulk tissue	nTPM	0	Not detected
OR10A3	ENSG00000170683	PDL fibroblast wound-response candidate	HPA consensus tissue	urinary bladder	bulk tissue	nTPM	0	Not detected
OR10A3	ENSG00000170683	PDL fibroblast wound-response candidate	HPA consensus tissue	vagina	bulk tissue	nTPM	0	Not detected
OR10A3	ENSG00000170683	PDL fibroblast wound-response candidate	HPA/GTEx tissue	adipose tissue	bulk tissue	nTPM	0	Not detected
OR10A3	ENSG00000170683	PDL fibroblast wound-response candidate	HPA/GTEx tissue	adrenal gland	bulk tissue	nTPM	0	Not detected
OR10A3	ENSG00000170683	PDL fibroblast wound-response candidate	HPA/GTEx tissue	amygdala	bulk tissue	nTPM	0	Not detected
OR10A3	ENSG00000170683	PDL fibroblast wound-response candidate	HPA/GTEx tissue	basal ganglia	bulk tissue	nTPM	0	Not detected
OR10A3	ENSG00000170683	PDL fibroblast wound-response candidate	HPA/GTEx tissue	blood vessel	bulk tissue	nTPM	0	Not detected
OR10A3	ENSG00000170683	PDL fibroblast wound-response candidate	HPA/GTEx tissue	breast	bulk tissue	nTPM	0	Not detected
OR10A3	ENSG00000170683	PDL fibroblast wound-response candidate	HPA/GTEx tissue	cerebellum	bulk tissue	nTPM	0	Not detected
OR10A3	ENSG00000170683	PDL fibroblast wound-response candidate	HPA/GTEx tissue	cerebral cortex	bulk tissue	nTPM	0	Not detected
OR10A3	ENSG00000170683	PDL fibroblast wound-response candidate	HPA/GTEx tissue	cervix	bulk tissue	nTPM	0	Not detected
OR10A3	ENSG00000170683	PDL fibroblast wound-response candidate	HPA/GTEx tissue	colon	bulk tissue	nTPM	0	Not detected
OR10A3	ENSG00000170683	PDL fibroblast wound-response candidate	HPA/GTEx tissue	endometrium	bulk tissue	nTPM	0	Not detected
OR10A3	ENSG00000170683	PDL fibroblast wound-response candidate	HPA/GTEx tissue	esophagus	bulk tissue	nTPM	0	Not detected
OR10A3	ENSG00000170683	PDL fibroblast wound-response candidate	HPA/GTEx tissue	fallopian tube	bulk tissue	nTPM	0	Not detected
OR10A3	ENSG00000170683	PDL fibroblast wound-response candidate	HPA/GTEx tissue	heart muscle	bulk tissue	nTPM	0	Not detected
OR10A3	ENSG00000170683	PDL fibroblast wound-response candidate	HPA/GTEx tissue	hippocampal formation	bulk tissue	nTPM	0	Not detected
OR10A3	ENSG00000170683	PDL fibroblast wound-response candidate	HPA/GTEx tissue	hypothalamus	bulk tissue	nTPM	0	Not detected
OR10A3	ENSG00000170683	PDL fibroblast wound-response candidate	HPA/GTEx tissue	kidney	bulk tissue	nTPM	0	Not detected
OR10A3	ENSG00000170683	PDL fibroblast wound-response candidate	HPA/GTEx tissue	liver	bulk tissue	nTPM	0	Not detected
OR10A3	ENSG00000170683	PDL fibroblast wound-response candidate	HPA/GTEx tissue	lung	bulk tissue	nTPM	0	Not detected
OR10A3	ENSG00000170683	PDL fibroblast wound-response candidate	HPA/GTEx tissue	midbrain	bulk tissue	nTPM	0	Not detected
OR10A3	ENSG00000170683	PDL fibroblast wound-response candidate	HPA/GTEx tissue	ovary	bulk tissue	nTPM	0	Not detected
OR10A3	ENSG00000170683	PDL fibroblast wound-response candidate	HPA/GTEx tissue	pancreas	bulk tissue	nTPM	0	Not detected
OR10A3	ENSG00000170683	PDL fibroblast wound-response candidate	HPA/GTEx tissue	pituitary gland	bulk tissue	nTPM	0	Not detected
OR10A3	ENSG00000170683	PDL fibroblast wound-response candidate	HPA/GTEx tissue	prostate	bulk tissue	nTPM	0	Not detected
OR10A3	ENSG00000170683	PDL fibroblast wound-response candidate	HPA/GTEx tissue	retina	bulk tissue	nTPM	0	Not detected
OR10A3	ENSG00000170683	PDL fibroblast wound-response candidate	HPA/GTEx tissue	salivary gland	bulk tissue	nTPM	0	Not detected
OR10A3	ENSG00000170683	PDL fibroblast wound-response candidate	HPA/GTEx tissue	skeletal muscle	bulk tissue	nTPM	0	Not detected
OR10A3	ENSG00000170683	PDL fibroblast wound-response candidate	HPA/GTEx tissue	skin	bulk tissue	nTPM	0.1	Low/trace
OR10A3	ENSG00000170683	PDL fibroblast wound-response candidate	HPA/GTEx tissue	small intestine	bulk tissue	nTPM	0	Not detected
OR10A3	ENSG00000170683	PDL fibroblast wound-response candidate	HPA/GTEx tissue	spinal cord	bulk tissue	nTPM	0	Not detected
OR10A3	ENSG00000170683	PDL fibroblast wound-response candidate	HPA/GTEx tissue	spleen	bulk tissue	nTPM	0	Not detected
OR10A3	ENSG00000170683	PDL fibroblast wound-response candidate	HPA/GTEx tissue	stomach	bulk tissue	nTPM	0	Not detected
OR10A3	ENSG00000170683	PDL fibroblast wound-response candidate	HPA/GTEx tissue	testis	bulk tissue	nTPM	0	Not detected
OR10A3	ENSG00000170683	PDL fibroblast wound-response candidate	HPA/GTEx tissue	thyroid gland	bulk tissue	nTPM	0	Not detected
OR10A3	ENSG00000170683	PDL fibroblast wound-response candidate	HPA/GTEx tissue	urinary bladder	bulk tissue	nTPM	0	Not detected
OR10A3	ENSG00000170683	PDL fibroblast wound-response candidate	HPA/GTEx tissue	vagina	bulk tissue	nTPM	0	Not detected
OR10A3	ENSG00000170683	PDL fibroblast wound-response candidate	HPA/GTEx tissue detail	Adipose - Subcutaneous	bulk tissue	nTPM	0	Not detected
OR10A3	ENSG00000170683	PDL fibroblast wound-response candidate	HPA/GTEx tissue detail	Adipose - Visceral (Omentum)	bulk tissue	nTPM	0	Not detected
OR10A3	ENSG00000170683	PDL fibroblast wound-response candidate	HPA/GTEx tissue detail	Adrenal Gland	bulk tissue	nTPM	0	Not detected
OR10A3	ENSG00000170683	PDL fibroblast wound-response candidate	HPA/GTEx tissue detail	Artery - Aorta	bulk tissue	nTPM	0	Not detected
OR10A3	ENSG00000170683	PDL fibroblast wound-response candidate	HPA/GTEx tissue detail	Artery - Coronary	bulk tissue	nTPM	0	Not detected
OR10A3	ENSG00000170683	PDL fibroblast wound-response candidate	HPA/GTEx tissue detail	Artery - Tibial	bulk tissue	nTPM	0	Not detected
OR10A3	ENSG00000170683	PDL fibroblast wound-response candidate	HPA/GTEx tissue detail	Bladder	bulk tissue	nTPM	0	Not detected
OR10A3	ENSG00000170683	PDL fibroblast wound-response candidate	HPA/GTEx tissue detail	Brain - Amygdala	bulk tissue	nTPM	0	Not detected
OR10A3	ENSG00000170683	PDL fibroblast wound-response candidate	HPA/GTEx tissue detail	Brain - Anterior cingulate cortex (BA24)	bulk tissue	nTPM	0	Not detected
OR10A3	ENSG00000170683	PDL fibroblast wound-response candidate	HPA/GTEx tissue detail	Brain - Caudate (basal ganglia)	bulk tissue	nTPM	0	Not detected
OR10A3	ENSG00000170683	PDL fibroblast wound-response candidate	HPA/GTEx tissue detail	Brain - Cerebellar Hemisphere	bulk tissue	nTPM	0	Not detected
OR10A3	ENSG00000170683	PDL fibroblast wound-response candidate	HPA/GTEx tissue detail	Brain - Cerebellum	bulk tissue	nTPM	0	Not detected
OR10A3	ENSG00000170683	PDL fibroblast wound-response candidate	HPA/GTEx tissue detail	Brain - Cortex	bulk tissue	nTPM	0	Not detected
OR10A3	ENSG00000170683	PDL fibroblast wound-response candidate	HPA/GTEx tissue detail	Brain - Frontal Cortex (BA9)	bulk tissue	nTPM	0	Not detected
OR10A3	ENSG00000170683	PDL fibroblast wound-response candidate	HPA/GTEx tissue detail	Brain - Hippocampus	bulk tissue	nTPM	0	Not detected
OR10A3	ENSG00000170683	PDL fibroblast wound-response candidate	HPA/GTEx tissue detail	Brain - Hypothalamus	bulk tissue	nTPM	0	Not detected
OR10A3	ENSG00000170683	PDL fibroblast wound-response candidate	HPA/GTEx tissue detail	Brain - Nucleus accumbens (basal ganglia)	bulk tissue	nTPM	0	Not detected
OR10A3	ENSG00000170683	PDL fibroblast wound-response candidate	HPA/GTEx tissue detail	Brain - Putamen (basal ganglia)	bulk tissue	nTPM	0	Not detected
OR10A3	ENSG00000170683	PDL fibroblast wound-response candidate	HPA/GTEx tissue detail	Brain - Spinal cord (cervical c-1)	bulk tissue	nTPM	0	Not detected
OR10A3	ENSG00000170683	PDL fibroblast wound-response candidate	HPA/GTEx tissue detail	Brain - Substantia nigra	bulk tissue	nTPM	0	Not detected
OR10A3	ENSG00000170683	PDL fibroblast wound-response candidate	HPA/GTEx tissue detail	Breast - Mammary Tissue	bulk tissue	nTPM	0	Not detected
OR10A3	ENSG00000170683	PDL fibroblast wound-response candidate	HPA/GTEx tissue detail	Cervix - Ectocervix	bulk tissue	nTPM	0	Not detected
OR10A3	ENSG00000170683	PDL fibroblast wound-response candidate	HPA/GTEx tissue detail	Cervix - Endocervix	bulk tissue	nTPM	0	Not detected
OR10A3	ENSG00000170683	PDL fibroblast wound-response candidate	HPA/GTEx tissue detail	Colon - Sigmoid	bulk tissue	nTPM	0	Not detected
OR10A3	ENSG00000170683	PDL fibroblast wound-response candidate	HPA/GTEx tissue detail	Colon - Transverse	bulk tissue	nTPM	0	Not detected
OR10A3	ENSG00000170683	PDL fibroblast wound-response candidate	HPA/GTEx tissue detail	Esophagus - Mucosa	bulk tissue	nTPM	0	Not detected
OR10A3	ENSG00000170683	PDL fibroblast wound-response candidate	HPA/GTEx tissue detail	Fallopian Tube	bulk tissue	nTPM	0	Not detected
OR10A3	ENSG00000170683	PDL fibroblast wound-response candidate	HPA/GTEx tissue detail	Heart - Atrial Appendage	bulk tissue	nTPM	0	Not detected
OR10A3	ENSG00000170683	PDL fibroblast wound-response candidate	HPA/GTEx tissue detail	Heart - Left Ventricle	bulk tissue	nTPM	0	Not detected
OR10A3	ENSG00000170683	PDL fibroblast wound-response candidate	HPA/GTEx tissue detail	Kidney - Cortex	bulk tissue	nTPM	0	Not detected
OR10A3	ENSG00000170683	PDL fibroblast wound-response candidate	HPA/GTEx tissue detail	Kidney - Medulla	bulk tissue	nTPM	0	Not detected
OR10A3	ENSG00000170683	PDL fibroblast wound-response candidate	HPA/GTEx tissue detail	Liver	bulk tissue	nTPM	0	Not detected
OR10A3	ENSG00000170683	PDL fibroblast wound-response candidate	HPA/GTEx tissue detail	Lung	bulk tissue	nTPM	0	Not detected
OR10A3	ENSG00000170683	PDL fibroblast wound-response candidate	HPA/GTEx tissue detail	Minor Salivary Gland	bulk tissue	nTPM	0	Not detected
OR10A3	ENSG00000170683	PDL fibroblast wound-response candidate	HPA/GTEx tissue detail	Muscle - Skeletal	bulk tissue	nTPM	0	Not detected
OR10A3	ENSG00000170683	PDL fibroblast wound-response candidate	HPA/GTEx tissue detail	Ovary	bulk tissue	nTPM	0	Not detected
OR10A3	ENSG00000170683	PDL fibroblast wound-response candidate	HPA/GTEx tissue detail	Pancreas	bulk tissue	nTPM	0	Not detected
OR10A3	ENSG00000170683	PDL fibroblast wound-response candidate	HPA/GTEx tissue detail	Pituitary	bulk tissue	nTPM	0	Not detected
OR10A3	ENSG00000170683	PDL fibroblast wound-response candidate	HPA/GTEx tissue detail	Prostate	bulk tissue	nTPM	0	Not detected
OR10A3	ENSG00000170683	PDL fibroblast wound-response candidate	HPA/GTEx tissue detail	Retina	bulk tissue	nTPM	0	Not detected
OR10A3	ENSG00000170683	PDL fibroblast wound-response candidate	HPA/GTEx tissue detail	Skin - Not Sun Exposed (Suprapubic)	bulk tissue	nTPM	0.1	Low/trace
OR10A3	ENSG00000170683	PDL fibroblast wound-response candidate	HPA/GTEx tissue detail	Skin - Sun Exposed (Lower leg)	bulk tissue	nTPM	0.1	Low/trace
OR10A3	ENSG00000170683	PDL fibroblast wound-response candidate	HPA/GTEx tissue detail	Small Intestine - Terminal Ileum	bulk tissue	nTPM	0	Not detected
OR10A3	ENSG00000170683	PDL fibroblast wound-response candidate	HPA/GTEx tissue detail	Spleen	bulk tissue	nTPM	0	Not detected
OR10A3	ENSG00000170683	PDL fibroblast wound-response candidate	HPA/GTEx tissue detail	Stomach	bulk tissue	nTPM	0	Not detected
OR10A3	ENSG00000170683	PDL fibroblast wound-response candidate	HPA/GTEx tissue detail	Testis	bulk tissue	nTPM	0	Not detected
OR10A3	ENSG00000170683	PDL fibroblast wound-response candidate	HPA/GTEx tissue detail	Thyroid	bulk tissue	nTPM	0	Not detected
OR10A3	ENSG00000170683	PDL fibroblast wound-response candidate	HPA/GTEx tissue detail	Uterus - Endometrium	bulk tissue	nTPM	0	Not detected
OR10A3	ENSG00000170683	PDL fibroblast wound-response candidate	HPA/GTEx tissue detail	Vagina	bulk tissue	nTPM	0	Not detected
OR6K6	ENSG00000180433	Periodontal lesion-associated transcriptomic signal	HPA consensus tissue	adipose tissue	bulk tissue	nTPM	0	Not detected
OR6K6	ENSG00000180433	Periodontal lesion-associated transcriptomic signal	HPA consensus tissue	adrenal gland	bulk tissue	nTPM	0	Not detected
OR6K6	ENSG00000180433	Periodontal lesion-associated transcriptomic signal	HPA consensus tissue	amygdala	bulk tissue	nTPM	0	Not detected
OR6K6	ENSG00000180433	Periodontal lesion-associated transcriptomic signal	HPA consensus tissue	appendix	bulk tissue	nTPM	0	Not detected
OR6K6	ENSG00000180433	Periodontal lesion-associated transcriptomic signal	HPA consensus tissue	basal ganglia	bulk tissue	nTPM	0	Not detected
OR6K6	ENSG00000180433	Periodontal lesion-associated transcriptomic signal	HPA consensus tissue	blood vessel	bulk tissue	nTPM	0	Not detected
OR6K6	ENSG00000180433	Periodontal lesion-associated transcriptomic signal	HPA consensus tissue	bone marrow	bulk tissue	nTPM	0	Not detected
OR6K6	ENSG00000180433	Periodontal lesion-associated transcriptomic signal	HPA consensus tissue	breast	bulk tissue	nTPM	0	Not detected
OR6K6	ENSG00000180433	Periodontal lesion-associated transcriptomic signal	HPA consensus tissue	cerebellum	bulk tissue	nTPM	0	Not detected
OR6K6	ENSG00000180433	Periodontal lesion-associated transcriptomic signal	HPA consensus tissue	cerebral cortex	bulk tissue	nTPM	0	Not detected
OR6K6	ENSG00000180433	Periodontal lesion-associated transcriptomic signal	HPA consensus tissue	cervix	bulk tissue	nTPM	0	Not detected
OR6K6	ENSG00000180433	Periodontal lesion-associated transcriptomic signal	HPA consensus tissue	choroid plexus	bulk tissue	nTPM	0	Not detected
OR6K6	ENSG00000180433	Periodontal lesion-associated transcriptomic signal	HPA consensus tissue	colon	bulk tissue	nTPM	0	Not detected
OR6K6	ENSG00000180433	Periodontal lesion-associated transcriptomic signal	HPA consensus tissue	duodenum	bulk tissue	nTPM	0	Not detected
OR6K6	ENSG00000180433	Periodontal lesion-associated transcriptomic signal	HPA consensus tissue	endometrium	bulk tissue	nTPM	0	Not detected
OR6K6	ENSG00000180433	Periodontal lesion-associated transcriptomic signal	HPA consensus tissue	epididymis	bulk tissue	nTPM	0	Not detected
OR6K6	ENSG00000180433	Periodontal lesion-associated transcriptomic signal	HPA consensus tissue	esophagus	bulk tissue	nTPM	0	Not detected
OR6K6	ENSG00000180433	Periodontal lesion-associated transcriptomic signal	HPA consensus tissue	fallopian tube	bulk tissue	nTPM	0	Not detected
OR6K6	ENSG00000180433	Periodontal lesion-associated transcriptomic signal	HPA consensus tissue	gallbladder	bulk tissue	nTPM	0	Not detected
OR6K6	ENSG00000180433	Periodontal lesion-associated transcriptomic signal	HPA consensus tissue	heart muscle	bulk tissue	nTPM	0	Not detected
OR6K6	ENSG00000180433	Periodontal lesion-associated transcriptomic signal	HPA consensus tissue	hippocampal formation	bulk tissue	nTPM	0	Not detected
OR6K6	ENSG00000180433	Periodontal lesion-associated transcriptomic signal	HPA consensus tissue	hypothalamus	bulk tissue	nTPM	0	Not detected
OR6K6	ENSG00000180433	Periodontal lesion-associated transcriptomic signal	HPA consensus tissue	kidney	bulk tissue	nTPM	0	Not detected
OR6K6	ENSG00000180433	Periodontal lesion-associated transcriptomic signal	HPA consensus tissue	liver	bulk tissue	nTPM	0	Not detected
OR6K6	ENSG00000180433	Periodontal lesion-associated transcriptomic signal	HPA consensus tissue	lung	bulk tissue	nTPM	0	Not detected
OR6K6	ENSG00000180433	Periodontal lesion-associated transcriptomic signal	HPA consensus tissue	lymph node	bulk tissue	nTPM	0	Not detected
OR6K6	ENSG00000180433	Periodontal lesion-associated transcriptomic signal	HPA consensus tissue	midbrain	bulk tissue	nTPM	0	Not detected
OR6K6	ENSG00000180433	Periodontal lesion-associated transcriptomic signal	HPA consensus tissue	ovary	bulk tissue	nTPM	0	Not detected
OR6K6	ENSG00000180433	Periodontal lesion-associated transcriptomic signal	HPA consensus tissue	pancreas	bulk tissue	nTPM	0	Not detected
OR6K6	ENSG00000180433	Periodontal lesion-associated transcriptomic signal	HPA consensus tissue	parathyroid gland	bulk tissue	nTPM	0	Not detected
OR6K6	ENSG00000180433	Periodontal lesion-associated transcriptomic signal	HPA consensus tissue	pituitary gland	bulk tissue	nTPM	0	Not detected
OR6K6	ENSG00000180433	Periodontal lesion-associated transcriptomic signal	HPA consensus tissue	placenta	bulk tissue	nTPM	0	Not detected
OR6K6	ENSG00000180433	Periodontal lesion-associated transcriptomic signal	HPA consensus tissue	prostate	bulk tissue	nTPM	0	Not detected
OR6K6	ENSG00000180433	Periodontal lesion-associated transcriptomic signal	HPA consensus tissue	rectum	bulk tissue	nTPM	0	Not detected
OR6K6	ENSG00000180433	Periodontal lesion-associated transcriptomic signal	HPA consensus tissue	retina	bulk tissue	nTPM	0	Not detected
OR6K6	ENSG00000180433	Periodontal lesion-associated transcriptomic signal	HPA consensus tissue	salivary gland	bulk tissue	nTPM	0	Not detected
OR6K6	ENSG00000180433	Periodontal lesion-associated transcriptomic signal	HPA consensus tissue	seminal vesicle	bulk tissue	nTPM	0	Not detected
OR6K6	ENSG00000180433	Periodontal lesion-associated transcriptomic signal	HPA consensus tissue	skeletal muscle	bulk tissue	nTPM	0	Not detected
OR6K6	ENSG00000180433	Periodontal lesion-associated transcriptomic signal	HPA consensus tissue	skin	bulk tissue	nTPM	0	Not detected
OR6K6	ENSG00000180433	Periodontal lesion-associated transcriptomic signal	HPA consensus tissue	small intestine	bulk tissue	nTPM	0	Not detected
OR6K6	ENSG00000180433	Periodontal lesion-associated transcriptomic signal	HPA consensus tissue	smooth muscle	bulk tissue	nTPM	0	Not detected
OR6K6	ENSG00000180433	Periodontal lesion-associated transcriptomic signal	HPA consensus tissue	spinal cord	bulk tissue	nTPM	0	Not detected
OR6K6	ENSG00000180433	Periodontal lesion-associated transcriptomic signal	HPA consensus tissue	spleen	bulk tissue	nTPM	0	Not detected
OR6K6	ENSG00000180433	Periodontal lesion-associated transcriptomic signal	HPA consensus tissue	stomach	bulk tissue	nTPM	0	Not detected
OR6K6	ENSG00000180433	Periodontal lesion-associated transcriptomic signal	HPA consensus tissue	testis	bulk tissue	nTPM	0	Not detected
OR6K6	ENSG00000180433	Periodontal lesion-associated transcriptomic signal	HPA consensus tissue	thymus	bulk tissue	nTPM	0	Not detected
OR6K6	ENSG00000180433	Periodontal lesion-associated transcriptomic signal	HPA consensus tissue	thyroid gland	bulk tissue	nTPM	0	Not detected
OR6K6	ENSG00000180433	Periodontal lesion-associated transcriptomic signal	HPA consensus tissue	tongue	bulk tissue	nTPM	0	Not detected
OR6K6	ENSG00000180433	Periodontal lesion-associated transcriptomic signal	HPA consensus tissue	tonsil	bulk tissue	nTPM	0	Not detected
OR6K6	ENSG00000180433	Periodontal lesion-associated transcriptomic signal	HPA consensus tissue	urinary bladder	bulk tissue	nTPM	0	Not detected
OR6K6	ENSG00000180433	Periodontal lesion-associated transcriptomic signal	HPA consensus tissue	vagina	bulk tissue	nTPM	0	Not detected
OR6K6	ENSG00000180433	Periodontal lesion-associated transcriptomic signal	HPA/GTEx tissue	adipose tissue	bulk tissue	nTPM	0	Not detected
OR6K6	ENSG00000180433	Periodontal lesion-associated transcriptomic signal	HPA/GTEx tissue	adrenal gland	bulk tissue	nTPM	0	Not detected
OR6K6	ENSG00000180433	Periodontal lesion-associated transcriptomic signal	HPA/GTEx tissue	amygdala	bulk tissue	nTPM	0	Not detected
OR6K6	ENSG00000180433	Periodontal lesion-associated transcriptomic signal	HPA/GTEx tissue	basal ganglia	bulk tissue	nTPM	0	Not detected
OR6K6	ENSG00000180433	Periodontal lesion-associated transcriptomic signal	HPA/GTEx tissue	blood vessel	bulk tissue	nTPM	0	Not detected
OR6K6	ENSG00000180433	Periodontal lesion-associated transcriptomic signal	HPA/GTEx tissue	breast	bulk tissue	nTPM	0	Not detected
OR6K6	ENSG00000180433	Periodontal lesion-associated transcriptomic signal	HPA/GTEx tissue	cerebellum	bulk tissue	nTPM	0	Not detected
OR6K6	ENSG00000180433	Periodontal lesion-associated transcriptomic signal	HPA/GTEx tissue	cerebral cortex	bulk tissue	nTPM	0	Not detected
OR6K6	ENSG00000180433	Periodontal lesion-associated transcriptomic signal	HPA/GTEx tissue	cervix	bulk tissue	nTPM	0	Not detected
OR6K6	ENSG00000180433	Periodontal lesion-associated transcriptomic signal	HPA/GTEx tissue	colon	bulk tissue	nTPM	0	Not detected
OR6K6	ENSG00000180433	Periodontal lesion-associated transcriptomic signal	HPA/GTEx tissue	endometrium	bulk tissue	nTPM	0	Not detected
OR6K6	ENSG00000180433	Periodontal lesion-associated transcriptomic signal	HPA/GTEx tissue	esophagus	bulk tissue	nTPM	0	Not detected
OR6K6	ENSG00000180433	Periodontal lesion-associated transcriptomic signal	HPA/GTEx tissue	fallopian tube	bulk tissue	nTPM	0	Not detected
OR6K6	ENSG00000180433	Periodontal lesion-associated transcriptomic signal	HPA/GTEx tissue	heart muscle	bulk tissue	nTPM	0	Not detected
OR6K6	ENSG00000180433	Periodontal lesion-associated transcriptomic signal	HPA/GTEx tissue	hippocampal formation	bulk tissue	nTPM	0	Not detected
OR6K6	ENSG00000180433	Periodontal lesion-associated transcriptomic signal	HPA/GTEx tissue	hypothalamus	bulk tissue	nTPM	0	Not detected
OR6K6	ENSG00000180433	Periodontal lesion-associated transcriptomic signal	HPA/GTEx tissue	kidney	bulk tissue	nTPM	0	Not detected
OR6K6	ENSG00000180433	Periodontal lesion-associated transcriptomic signal	HPA/GTEx tissue	liver	bulk tissue	nTPM	0	Not detected
OR6K6	ENSG00000180433	Periodontal lesion-associated transcriptomic signal	HPA/GTEx tissue	lung	bulk tissue	nTPM	0	Not detected
OR6K6	ENSG00000180433	Periodontal lesion-associated transcriptomic signal	HPA/GTEx tissue	midbrain	bulk tissue	nTPM	0	Not detected
OR6K6	ENSG00000180433	Periodontal lesion-associated transcriptomic signal	HPA/GTEx tissue	ovary	bulk tissue	nTPM	0	Not detected
OR6K6	ENSG00000180433	Periodontal lesion-associated transcriptomic signal	HPA/GTEx tissue	pancreas	bulk tissue	nTPM	0	Not detected
OR6K6	ENSG00000180433	Periodontal lesion-associated transcriptomic signal	HPA/GTEx tissue	pituitary gland	bulk tissue	nTPM	0	Not detected
OR6K6	ENSG00000180433	Periodontal lesion-associated transcriptomic signal	HPA/GTEx tissue	prostate	bulk tissue	nTPM	0	Not detected
OR6K6	ENSG00000180433	Periodontal lesion-associated transcriptomic signal	HPA/GTEx tissue	retina	bulk tissue	nTPM	0	Not detected
OR6K6	ENSG00000180433	Periodontal lesion-associated transcriptomic signal	HPA/GTEx tissue	salivary gland	bulk tissue	nTPM	0	Not detected
OR6K6	ENSG00000180433	Periodontal lesion-associated transcriptomic signal	HPA/GTEx tissue	skeletal muscle	bulk tissue	nTPM	0	Not detected
OR6K6	ENSG00000180433	Periodontal lesion-associated transcriptomic signal	HPA/GTEx tissue	skin	bulk tissue	nTPM	0	Not detected
OR6K6	ENSG00000180433	Periodontal lesion-associated transcriptomic signal	HPA/GTEx tissue	small intestine	bulk tissue	nTPM	0	Not detected
OR6K6	ENSG00000180433	Periodontal lesion-associated transcriptomic signal	HPA/GTEx tissue	spinal cord	bulk tissue	nTPM	0	Not detected
OR6K6	ENSG00000180433	Periodontal lesion-associated transcriptomic signal	HPA/GTEx tissue	spleen	bulk tissue	nTPM	0	Not detected
OR6K6	ENSG00000180433	Periodontal lesion-associated transcriptomic signal	HPA/GTEx tissue	stomach	bulk tissue	nTPM	0	Not detected
OR6K6	ENSG00000180433	Periodontal lesion-associated transcriptomic signal	HPA/GTEx tissue	testis	bulk tissue	nTPM	0	Not detected
OR6K6	ENSG00000180433	Periodontal lesion-associated transcriptomic signal	HPA/GTEx tissue	thyroid gland	bulk tissue	nTPM	0	Not detected
OR6K6	ENSG00000180433	Periodontal lesion-associated transcriptomic signal	HPA/GTEx tissue	urinary bladder	bulk tissue	nTPM	0	Not detected
OR6K6	ENSG00000180433	Periodontal lesion-associated transcriptomic signal	HPA/GTEx tissue	vagina	bulk tissue	nTPM	0	Not detected
OR6K6	ENSG00000180433	Periodontal lesion-associated transcriptomic signal	HPA/GTEx tissue detail	Adipose - Subcutaneous	bulk tissue	nTPM	0	Not detected
OR6K6	ENSG00000180433	Periodontal lesion-associated transcriptomic signal	HPA/GTEx tissue detail	Adipose - Visceral (Omentum)	bulk tissue	nTPM	0	Not detected
OR6K6	ENSG00000180433	Periodontal lesion-associated transcriptomic signal	HPA/GTEx tissue detail	Adrenal Gland	bulk tissue	nTPM	0	Not detected
OR6K6	ENSG00000180433	Periodontal lesion-associated transcriptomic signal	HPA/GTEx tissue detail	Artery - Aorta	bulk tissue	nTPM	0	Not detected
OR6K6	ENSG00000180433	Periodontal lesion-associated transcriptomic signal	HPA/GTEx tissue detail	Artery - Coronary	bulk tissue	nTPM	0	Not detected
OR6K6	ENSG00000180433	Periodontal lesion-associated transcriptomic signal	HPA/GTEx tissue detail	Artery - Tibial	bulk tissue	nTPM	0	Not detected
OR6K6	ENSG00000180433	Periodontal lesion-associated transcriptomic signal	HPA/GTEx tissue detail	Bladder	bulk tissue	nTPM	0	Not detected
OR6K6	ENSG00000180433	Periodontal lesion-associated transcriptomic signal	HPA/GTEx tissue detail	Brain - Amygdala	bulk tissue	nTPM	0	Not detected
OR6K6	ENSG00000180433	Periodontal lesion-associated transcriptomic signal	HPA/GTEx tissue detail	Brain - Anterior cingulate cortex (BA24)	bulk tissue	nTPM	0	Not detected
OR6K6	ENSG00000180433	Periodontal lesion-associated transcriptomic signal	HPA/GTEx tissue detail	Brain - Caudate (basal ganglia)	bulk tissue	nTPM	0	Not detected
OR6K6	ENSG00000180433	Periodontal lesion-associated transcriptomic signal	HPA/GTEx tissue detail	Brain - Cerebellar Hemisphere	bulk tissue	nTPM	0	Not detected
OR6K6	ENSG00000180433	Periodontal lesion-associated transcriptomic signal	HPA/GTEx tissue detail	Brain - Cerebellum	bulk tissue	nTPM	0	Not detected
OR6K6	ENSG00000180433	Periodontal lesion-associated transcriptomic signal	HPA/GTEx tissue detail	Brain - Cortex	bulk tissue	nTPM	0	Not detected
OR6K6	ENSG00000180433	Periodontal lesion-associated transcriptomic signal	HPA/GTEx tissue detail	Brain - Frontal Cortex (BA9)	bulk tissue	nTPM	0	Not detected
OR6K6	ENSG00000180433	Periodontal lesion-associated transcriptomic signal	HPA/GTEx tissue detail	Brain - Hippocampus	bulk tissue	nTPM	0	Not detected
OR6K6	ENSG00000180433	Periodontal lesion-associated transcriptomic signal	HPA/GTEx tissue detail	Brain - Hypothalamus	bulk tissue	nTPM	0	Not detected
OR6K6	ENSG00000180433	Periodontal lesion-associated transcriptomic signal	HPA/GTEx tissue detail	Brain - Nucleus accumbens (basal ganglia)	bulk tissue	nTPM	0	Not detected
OR6K6	ENSG00000180433	Periodontal lesion-associated transcriptomic signal	HPA/GTEx tissue detail	Brain - Putamen (basal ganglia)	bulk tissue	nTPM	0	Not detected
OR6K6	ENSG00000180433	Periodontal lesion-associated transcriptomic signal	HPA/GTEx tissue detail	Brain - Spinal cord (cervical c-1)	bulk tissue	nTPM	0	Not detected
OR6K6	ENSG00000180433	Periodontal lesion-associated transcriptomic signal	HPA/GTEx tissue detail	Brain - Substantia nigra	bulk tissue	nTPM	0	Not detected
OR6K6	ENSG00000180433	Periodontal lesion-associated transcriptomic signal	HPA/GTEx tissue detail	Breast - Mammary Tissue	bulk tissue	nTPM	0	Not detected
OR6K6	ENSG00000180433	Periodontal lesion-associated transcriptomic signal	HPA/GTEx tissue detail	Cervix - Ectocervix	bulk tissue	nTPM	0	Not detected
OR6K6	ENSG00000180433	Periodontal lesion-associated transcriptomic signal	HPA/GTEx tissue detail	Cervix - Endocervix	bulk tissue	nTPM	0	Not detected
OR6K6	ENSG00000180433	Periodontal lesion-associated transcriptomic signal	HPA/GTEx tissue detail	Colon - Sigmoid	bulk tissue	nTPM	0	Not detected
OR6K6	ENSG00000180433	Periodontal lesion-associated transcriptomic signal	HPA/GTEx tissue detail	Colon - Transverse	bulk tissue	nTPM	0	Not detected
OR6K6	ENSG00000180433	Periodontal lesion-associated transcriptomic signal	HPA/GTEx tissue detail	Esophagus - Mucosa	bulk tissue	nTPM	0	Not detected
OR6K6	ENSG00000180433	Periodontal lesion-associated transcriptomic signal	HPA/GTEx tissue detail	Fallopian Tube	bulk tissue	nTPM	0	Not detected
OR6K6	ENSG00000180433	Periodontal lesion-associated transcriptomic signal	HPA/GTEx tissue detail	Heart - Atrial Appendage	bulk tissue	nTPM	0	Not detected
OR6K6	ENSG00000180433	Periodontal lesion-associated transcriptomic signal	HPA/GTEx tissue detail	Heart - Left Ventricle	bulk tissue	nTPM	0	Not detected
OR6K6	ENSG00000180433	Periodontal lesion-associated transcriptomic signal	HPA/GTEx tissue detail	Kidney - Cortex	bulk tissue	nTPM	0	Not detected
OR6K6	ENSG00000180433	Periodontal lesion-associated transcriptomic signal	HPA/GTEx tissue detail	Kidney - Medulla	bulk tissue	nTPM	0	Not detected
OR6K6	ENSG00000180433	Periodontal lesion-associated transcriptomic signal	HPA/GTEx tissue detail	Liver	bulk tissue	nTPM	0	Not detected
OR6K6	ENSG00000180433	Periodontal lesion-associated transcriptomic signal	HPA/GTEx tissue detail	Lung	bulk tissue	nTPM	0	Not detected
OR6K6	ENSG00000180433	Periodontal lesion-associated transcriptomic signal	HPA/GTEx tissue detail	Minor Salivary Gland	bulk tissue	nTPM	0	Not detected
OR6K6	ENSG00000180433	Periodontal lesion-associated transcriptomic signal	HPA/GTEx tissue detail	Muscle - Skeletal	bulk tissue	nTPM	0	Not detected
OR6K6	ENSG00000180433	Periodontal lesion-associated transcriptomic signal	HPA/GTEx tissue detail	Ovary	bulk tissue	nTPM	0	Not detected
OR6K6	ENSG00000180433	Periodontal lesion-associated transcriptomic signal	HPA/GTEx tissue detail	Pancreas	bulk tissue	nTPM	0	Not detected
OR6K6	ENSG00000180433	Periodontal lesion-associated transcriptomic signal	HPA/GTEx tissue detail	Pituitary	bulk tissue	nTPM	0	Not detected
OR6K6	ENSG00000180433	Periodontal lesion-associated transcriptomic signal	HPA/GTEx tissue detail	Prostate	bulk tissue	nTPM	0	Not detected
OR6K6	ENSG00000180433	Periodontal lesion-associated transcriptomic signal	HPA/GTEx tissue detail	Retina	bulk tissue	nTPM	0	Not detected
OR6K6	ENSG00000180433	Periodontal lesion-associated transcriptomic signal	HPA/GTEx tissue detail	Skin - Not Sun Exposed (Suprapubic)	bulk tissue	nTPM	0	Not detected
OR6K6	ENSG00000180433	Periodontal lesion-associated transcriptomic signal	HPA/GTEx tissue detail	Skin - Sun Exposed (Lower leg)	bulk tissue	nTPM	0	Not detected
OR6K6	ENSG00000180433	Periodontal lesion-associated transcriptomic signal	HPA/GTEx tissue detail	Small Intestine - Terminal Ileum	bulk tissue	nTPM	0	Not detected
OR6K6	ENSG00000180433	Periodontal lesion-associated transcriptomic signal	HPA/GTEx tissue detail	Spleen	bulk tissue	nTPM	0	Not detected
OR6K6	ENSG00000180433	Periodontal lesion-associated transcriptomic signal	HPA/GTEx tissue detail	Stomach	bulk tissue	nTPM	0	Not detected
OR6K6	ENSG00000180433	Periodontal lesion-associated transcriptomic signal	HPA/GTEx tissue detail	Testis	bulk tissue	nTPM	0	Not detected
OR6K6	ENSG00000180433	Periodontal lesion-associated transcriptomic signal	HPA/GTEx tissue detail	Thyroid	bulk tissue	nTPM	0	Not detected
OR6K6	ENSG00000180433	Periodontal lesion-associated transcriptomic signal	HPA/GTEx tissue detail	Uterus - Endometrium	bulk tissue	nTPM	0	Not detected
OR6K6	ENSG00000180433	Periodontal lesion-associated transcriptomic signal	HPA/GTEx tissue detail	Vagina	bulk tissue	nTPM	0	Not detected
OR7A5	ENSG00000188269	Tongue epithelial OR-related transcript	HPA consensus tissue	adipose tissue	bulk tissue	nTPM	0	Not detected
OR7A5	ENSG00000188269	Tongue epithelial OR-related transcript	HPA consensus tissue	adrenal gland	bulk tissue	nTPM	0.1	Low/trace
OR7A5	ENSG00000188269	Tongue epithelial OR-related transcript	HPA consensus tissue	amygdala	bulk tissue	nTPM	0.6	Low/trace
OR7A5	ENSG00000188269	Tongue epithelial OR-related transcript	HPA consensus tissue	appendix	bulk tissue	nTPM	0	Not detected
OR7A5	ENSG00000188269	Tongue epithelial OR-related transcript	HPA consensus tissue	basal ganglia	bulk tissue	nTPM	0.6	Low/trace
OR7A5	ENSG00000188269	Tongue epithelial OR-related transcript	HPA consensus tissue	blood vessel	bulk tissue	nTPM	0	Not detected
OR7A5	ENSG00000188269	Tongue epithelial OR-related transcript	HPA consensus tissue	bone marrow	bulk tissue	nTPM	0	Not detected
OR7A5	ENSG00000188269	Tongue epithelial OR-related transcript	HPA consensus tissue	breast	bulk tissue	nTPM	0.6	Low/trace
OR7A5	ENSG00000188269	Tongue epithelial OR-related transcript	HPA consensus tissue	cerebellum	bulk tissue	nTPM	0	Not detected
OR7A5	ENSG00000188269	Tongue epithelial OR-related transcript	HPA consensus tissue	cerebral cortex	bulk tissue	nTPM	0.3	Low/trace
OR7A5	ENSG00000188269	Tongue epithelial OR-related transcript	HPA consensus tissue	cervix	bulk tissue	nTPM	0.1	Low/trace
OR7A5	ENSG00000188269	Tongue epithelial OR-related transcript	HPA consensus tissue	choroid plexus	bulk tissue	nTPM	0.1	Low/trace
OR7A5	ENSG00000188269	Tongue epithelial OR-related transcript	HPA consensus tissue	colon	bulk tissue	nTPM	0	Not detected
OR7A5	ENSG00000188269	Tongue epithelial OR-related transcript	HPA consensus tissue	duodenum	bulk tissue	nTPM	0	Not detected
OR7A5	ENSG00000188269	Tongue epithelial OR-related transcript	HPA consensus tissue	endometrium	bulk tissue	nTPM	0	Not detected
OR7A5	ENSG00000188269	Tongue epithelial OR-related transcript	HPA consensus tissue	epididymis	bulk tissue	nTPM	4.2	Detected
OR7A5	ENSG00000188269	Tongue epithelial OR-related transcript	HPA consensus tissue	esophagus	bulk tissue	nTPM	0	Not detected
OR7A5	ENSG00000188269	Tongue epithelial OR-related transcript	HPA consensus tissue	fallopian tube	bulk tissue	nTPM	0	Not detected
OR7A5	ENSG00000188269	Tongue epithelial OR-related transcript	HPA consensus tissue	gallbladder	bulk tissue	nTPM	0	Not detected
OR7A5	ENSG00000188269	Tongue epithelial OR-related transcript	HPA consensus tissue	heart muscle	bulk tissue	nTPM	0	Not detected
OR7A5	ENSG00000188269	Tongue epithelial OR-related transcript	HPA consensus tissue	hippocampal formation	bulk tissue	nTPM	1.4	Detected
OR7A5	ENSG00000188269	Tongue epithelial OR-related transcript	HPA consensus tissue	hypothalamus	bulk tissue	nTPM	0.9	Low/trace
OR7A5	ENSG00000188269	Tongue epithelial OR-related transcript	HPA consensus tissue	kidney	bulk tissue	nTPM	0	Not detected
OR7A5	ENSG00000188269	Tongue epithelial OR-related transcript	HPA consensus tissue	liver	bulk tissue	nTPM	0	Not detected
OR7A5	ENSG00000188269	Tongue epithelial OR-related transcript	HPA consensus tissue	lung	bulk tissue	nTPM	0	Not detected
OR7A5	ENSG00000188269	Tongue epithelial OR-related transcript	HPA consensus tissue	lymph node	bulk tissue	nTPM	0	Not detected
OR7A5	ENSG00000188269	Tongue epithelial OR-related transcript	HPA consensus tissue	midbrain	bulk tissue	nTPM	2.5	Detected
OR7A5	ENSG00000188269	Tongue epithelial OR-related transcript	HPA consensus tissue	ovary	bulk tissue	nTPM	0	Not detected
OR7A5	ENSG00000188269	Tongue epithelial OR-related transcript	HPA consensus tissue	pancreas	bulk tissue	nTPM	0	Not detected
OR7A5	ENSG00000188269	Tongue epithelial OR-related transcript	HPA consensus tissue	parathyroid gland	bulk tissue	nTPM	6.6	Detected
OR7A5	ENSG00000188269	Tongue epithelial OR-related transcript	HPA consensus tissue	pituitary gland	bulk tissue	nTPM	1.7	Detected
OR7A5	ENSG00000188269	Tongue epithelial OR-related transcript	HPA consensus tissue	placenta	bulk tissue	nTPM	0	Not detected
OR7A5	ENSG00000188269	Tongue epithelial OR-related transcript	HPA consensus tissue	prostate	bulk tissue	nTPM	0.6	Low/trace
OR7A5	ENSG00000188269	Tongue epithelial OR-related transcript	HPA consensus tissue	rectum	bulk tissue	nTPM	0	Not detected
OR7A5	ENSG00000188269	Tongue epithelial OR-related transcript	HPA consensus tissue	retina	bulk tissue	nTPM	0	Not detected
OR7A5	ENSG00000188269	Tongue epithelial OR-related transcript	HPA consensus tissue	salivary gland	bulk tissue	nTPM	0.2	Low/trace
OR7A5	ENSG00000188269	Tongue epithelial OR-related transcript	HPA consensus tissue	seminal vesicle	bulk tissue	nTPM	0.6	Low/trace
OR7A5	ENSG00000188269	Tongue epithelial OR-related transcript	HPA consensus tissue	skeletal muscle	bulk tissue	nTPM	0	Not detected
OR7A5	ENSG00000188269	Tongue epithelial OR-related transcript	HPA consensus tissue	skin	bulk tissue	nTPM	0.8	Low/trace
OR7A5	ENSG00000188269	Tongue epithelial OR-related transcript	HPA consensus tissue	small intestine	bulk tissue	nTPM	0	Not detected
OR7A5	ENSG00000188269	Tongue epithelial OR-related transcript	HPA consensus tissue	smooth muscle	bulk tissue	nTPM	0	Not detected
OR7A5	ENSG00000188269	Tongue epithelial OR-related transcript	HPA consensus tissue	spinal cord	bulk tissue	nTPM	2.6	Detected
OR7A5	ENSG00000188269	Tongue epithelial OR-related transcript	HPA consensus tissue	spleen	bulk tissue	nTPM	0	Not detected
OR7A5	ENSG00000188269	Tongue epithelial OR-related transcript	HPA consensus tissue	stomach	bulk tissue	nTPM	0	Not detected
OR7A5	ENSG00000188269	Tongue epithelial OR-related transcript	HPA consensus tissue	testis	bulk tissue	nTPM	1.2	Detected
OR7A5	ENSG00000188269	Tongue epithelial OR-related transcript	HPA consensus tissue	thymus	bulk tissue	nTPM	0	Not detected
OR7A5	ENSG00000188269	Tongue epithelial OR-related transcript	HPA consensus tissue	thyroid gland	bulk tissue	nTPM	0	Not detected
OR7A5	ENSG00000188269	Tongue epithelial OR-related transcript	HPA consensus tissue	tongue	bulk tissue	nTPM	0	Not detected
OR7A5	ENSG00000188269	Tongue epithelial OR-related transcript	HPA consensus tissue	tonsil	bulk tissue	nTPM	0	Not detected
OR7A5	ENSG00000188269	Tongue epithelial OR-related transcript	HPA consensus tissue	urinary bladder	bulk tissue	nTPM	0	Not detected
OR7A5	ENSG00000188269	Tongue epithelial OR-related transcript	HPA consensus tissue	vagina	bulk tissue	nTPM	0.3	Low/trace
OR7A5	ENSG00000188269	Tongue epithelial OR-related transcript	HPA/GTEx tissue	adipose tissue	bulk tissue	nTPM	0	Not detected
OR7A5	ENSG00000188269	Tongue epithelial OR-related transcript	HPA/GTEx tissue	adrenal gland	bulk tissue	nTPM	0.1	Low/trace
OR7A5	ENSG00000188269	Tongue epithelial OR-related transcript	HPA/GTEx tissue	amygdala	bulk tissue	nTPM	0.6	Low/trace
OR7A5	ENSG00000188269	Tongue epithelial OR-related transcript	HPA/GTEx tissue	basal ganglia	bulk tissue	nTPM	0.6	Low/trace
OR7A5	ENSG00000188269	Tongue epithelial OR-related transcript	HPA/GTEx tissue	blood vessel	bulk tissue	nTPM	0	Not detected
OR7A5	ENSG00000188269	Tongue epithelial OR-related transcript	HPA/GTEx tissue	breast	bulk tissue	nTPM	0.1	Low/trace
OR7A5	ENSG00000188269	Tongue epithelial OR-related transcript	HPA/GTEx tissue	cerebellum	bulk tissue	nTPM	0	Not detected
OR7A5	ENSG00000188269	Tongue epithelial OR-related transcript	HPA/GTEx tissue	cerebral cortex	bulk tissue	nTPM	0.3	Low/trace
OR7A5	ENSG00000188269	Tongue epithelial OR-related transcript	HPA/GTEx tissue	cervix	bulk tissue	nTPM	0.1	Low/trace
OR7A5	ENSG00000188269	Tongue epithelial OR-related transcript	HPA/GTEx tissue	colon	bulk tissue	nTPM	0	Not detected
OR7A5	ENSG00000188269	Tongue epithelial OR-related transcript	HPA/GTEx tissue	endometrium	bulk tissue	nTPM	0	Not detected
OR7A5	ENSG00000188269	Tongue epithelial OR-related transcript	HPA/GTEx tissue	esophagus	bulk tissue	nTPM	0	Not detected
OR7A5	ENSG00000188269	Tongue epithelial OR-related transcript	HPA/GTEx tissue	fallopian tube	bulk tissue	nTPM	0	Not detected
OR7A5	ENSG00000188269	Tongue epithelial OR-related transcript	HPA/GTEx tissue	heart muscle	bulk tissue	nTPM	0	Not detected
OR7A5	ENSG00000188269	Tongue epithelial OR-related transcript	HPA/GTEx tissue	hippocampal formation	bulk tissue	nTPM	1.4	Detected
OR7A5	ENSG00000188269	Tongue epithelial OR-related transcript	HPA/GTEx tissue	hypothalamus	bulk tissue	nTPM	0.9	Low/trace
OR7A5	ENSG00000188269	Tongue epithelial OR-related transcript	HPA/GTEx tissue	kidney	bulk tissue	nTPM	0	Not detected
OR7A5	ENSG00000188269	Tongue epithelial OR-related transcript	HPA/GTEx tissue	liver	bulk tissue	nTPM	0	Not detected
OR7A5	ENSG00000188269	Tongue epithelial OR-related transcript	HPA/GTEx tissue	lung	bulk tissue	nTPM	0	Not detected
OR7A5	ENSG00000188269	Tongue epithelial OR-related transcript	HPA/GTEx tissue	midbrain	bulk tissue	nTPM	2.5	Detected
OR7A5	ENSG00000188269	Tongue epithelial OR-related transcript	HPA/GTEx tissue	ovary	bulk tissue	nTPM	0	Not detected
OR7A5	ENSG00000188269	Tongue epithelial OR-related transcript	HPA/GTEx tissue	pancreas	bulk tissue	nTPM	0	Not detected
OR7A5	ENSG00000188269	Tongue epithelial OR-related transcript	HPA/GTEx tissue	pituitary gland	bulk tissue	nTPM	1.7	Detected
OR7A5	ENSG00000188269	Tongue epithelial OR-related transcript	HPA/GTEx tissue	prostate	bulk tissue	nTPM	0.6	Low/trace
OR7A5	ENSG00000188269	Tongue epithelial OR-related transcript	HPA/GTEx tissue	retina	bulk tissue	nTPM	0	Not detected
OR7A5	ENSG00000188269	Tongue epithelial OR-related transcript	HPA/GTEx tissue	salivary gland	bulk tissue	nTPM	0.2	Low/trace
OR7A5	ENSG00000188269	Tongue epithelial OR-related transcript	HPA/GTEx tissue	skeletal muscle	bulk tissue	nTPM	0	Not detected
OR7A5	ENSG00000188269	Tongue epithelial OR-related transcript	HPA/GTEx tissue	skin	bulk tissue	nTPM	0.8	Low/trace
OR7A5	ENSG00000188269	Tongue epithelial OR-related transcript	HPA/GTEx tissue	small intestine	bulk tissue	nTPM	0	Not detected
OR7A5	ENSG00000188269	Tongue epithelial OR-related transcript	HPA/GTEx tissue	spinal cord	bulk tissue	nTPM	2.6	Detected
OR7A5	ENSG00000188269	Tongue epithelial OR-related transcript	HPA/GTEx tissue	spleen	bulk tissue	nTPM	0	Not detected
OR7A5	ENSG00000188269	Tongue epithelial OR-related transcript	HPA/GTEx tissue	stomach	bulk tissue	nTPM	0	Not detected
OR7A5	ENSG00000188269	Tongue epithelial OR-related transcript	HPA/GTEx tissue	testis	bulk tissue	nTPM	1.2	Detected
OR7A5	ENSG00000188269	Tongue epithelial OR-related transcript	HPA/GTEx tissue	thyroid gland	bulk tissue	nTPM	0	Not detected
OR7A5	ENSG00000188269	Tongue epithelial OR-related transcript	HPA/GTEx tissue	urinary bladder	bulk tissue	nTPM	0	Not detected
OR7A5	ENSG00000188269	Tongue epithelial OR-related transcript	HPA/GTEx tissue	vagina	bulk tissue	nTPM	0.3	Low/trace
OR7A5	ENSG00000188269	Tongue epithelial OR-related transcript	HPA/GTEx tissue detail	Adipose - Subcutaneous	bulk tissue	nTPM	0	Not detected
OR7A5	ENSG00000188269	Tongue epithelial OR-related transcript	HPA/GTEx tissue detail	Adipose - Visceral (Omentum)	bulk tissue	nTPM	0	Not detected
OR7A5	ENSG00000188269	Tongue epithelial OR-related transcript	HPA/GTEx tissue detail	Adrenal Gland	bulk tissue	nTPM	0.1	Low/trace
OR7A5	ENSG00000188269	Tongue epithelial OR-related transcript	HPA/GTEx tissue detail	Artery - Aorta	bulk tissue	nTPM	0	Not detected
OR7A5	ENSG00000188269	Tongue epithelial OR-related transcript	HPA/GTEx tissue detail	Artery - Coronary	bulk tissue	nTPM	0	Not detected
OR7A5	ENSG00000188269	Tongue epithelial OR-related transcript	HPA/GTEx tissue detail	Artery - Tibial	bulk tissue	nTPM	0	Not detected
OR7A5	ENSG00000188269	Tongue epithelial OR-related transcript	HPA/GTEx tissue detail	Bladder	bulk tissue	nTPM	0	Not detected
OR7A5	ENSG00000188269	Tongue epithelial OR-related transcript	HPA/GTEx tissue detail	Brain - Amygdala	bulk tissue	nTPM	0.6	Low/trace
OR7A5	ENSG00000188269	Tongue epithelial OR-related transcript	HPA/GTEx tissue detail	Brain - Anterior cingulate cortex (BA24)	bulk tissue	nTPM	0.2	Low/trace
OR7A5	ENSG00000188269	Tongue epithelial OR-related transcript	HPA/GTEx tissue detail	Brain - Caudate (basal ganglia)	bulk tissue	nTPM	0.6	Low/trace
OR7A5	ENSG00000188269	Tongue epithelial OR-related transcript	HPA/GTEx tissue detail	Brain - Cerebellar Hemisphere	bulk tissue	nTPM	0	Not detected
OR7A5	ENSG00000188269	Tongue epithelial OR-related transcript	HPA/GTEx tissue detail	Brain - Cerebellum	bulk tissue	nTPM	0	Not detected
OR7A5	ENSG00000188269	Tongue epithelial OR-related transcript	HPA/GTEx tissue detail	Brain - Cortex	bulk tissue	nTPM	0.3	Low/trace
OR7A5	ENSG00000188269	Tongue epithelial OR-related transcript	HPA/GTEx tissue detail	Brain - Frontal Cortex (BA9)	bulk tissue	nTPM	0.3	Low/trace
OR7A5	ENSG00000188269	Tongue epithelial OR-related transcript	HPA/GTEx tissue detail	Brain - Hippocampus	bulk tissue	nTPM	1.4	Detected
OR7A5	ENSG00000188269	Tongue epithelial OR-related transcript	HPA/GTEx tissue detail	Brain - Hypothalamus	bulk tissue	nTPM	0.9	Low/trace
OR7A5	ENSG00000188269	Tongue epithelial OR-related transcript	HPA/GTEx tissue detail	Brain - Nucleus accumbens (basal ganglia)	bulk tissue	nTPM	0.3	Low/trace
OR7A5	ENSG00000188269	Tongue epithelial OR-related transcript	HPA/GTEx tissue detail	Brain - Putamen (basal ganglia)	bulk tissue	nTPM	0.6	Low/trace
OR7A5	ENSG00000188269	Tongue epithelial OR-related transcript	HPA/GTEx tissue detail	Brain - Spinal cord (cervical c-1)	bulk tissue	nTPM	2.6	Detected
OR7A5	ENSG00000188269	Tongue epithelial OR-related transcript	HPA/GTEx tissue detail	Brain - Substantia nigra	bulk tissue	nTPM	2.5	Detected
OR7A5	ENSG00000188269	Tongue epithelial OR-related transcript	HPA/GTEx tissue detail	Breast - Mammary Tissue	bulk tissue	nTPM	0.1	Low/trace
OR7A5	ENSG00000188269	Tongue epithelial OR-related transcript	HPA/GTEx tissue detail	Cervix - Ectocervix	bulk tissue	nTPM	0.1	Low/trace
OR7A5	ENSG00000188269	Tongue epithelial OR-related transcript	HPA/GTEx tissue detail	Cervix - Endocervix	bulk tissue	nTPM	0	Not detected
OR7A5	ENSG00000188269	Tongue epithelial OR-related transcript	HPA/GTEx tissue detail	Colon - Sigmoid	bulk tissue	nTPM	0	Not detected
OR7A5	ENSG00000188269	Tongue epithelial OR-related transcript	HPA/GTEx tissue detail	Colon - Transverse	bulk tissue	nTPM	0	Not detected
OR7A5	ENSG00000188269	Tongue epithelial OR-related transcript	HPA/GTEx tissue detail	Esophagus - Mucosa	bulk tissue	nTPM	0	Not detected
OR7A5	ENSG00000188269	Tongue epithelial OR-related transcript	HPA/GTEx tissue detail	Fallopian Tube	bulk tissue	nTPM	0	Not detected
OR7A5	ENSG00000188269	Tongue epithelial OR-related transcript	HPA/GTEx tissue detail	Heart - Atrial Appendage	bulk tissue	nTPM	0	Not detected
OR7A5	ENSG00000188269	Tongue epithelial OR-related transcript	HPA/GTEx tissue detail	Heart - Left Ventricle	bulk tissue	nTPM	0	Not detected
OR7A5	ENSG00000188269	Tongue epithelial OR-related transcript	HPA/GTEx tissue detail	Kidney - Cortex	bulk tissue	nTPM	0	Not detected
OR7A5	ENSG00000188269	Tongue epithelial OR-related transcript	HPA/GTEx tissue detail	Kidney - Medulla	bulk tissue	nTPM	0	Not detected
OR7A5	ENSG00000188269	Tongue epithelial OR-related transcript	HPA/GTEx tissue detail	Liver	bulk tissue	nTPM	0	Not detected
OR7A5	ENSG00000188269	Tongue epithelial OR-related transcript	HPA/GTEx tissue detail	Lung	bulk tissue	nTPM	0	Not detected
OR7A5	ENSG00000188269	Tongue epithelial OR-related transcript	HPA/GTEx tissue detail	Minor Salivary Gland	bulk tissue	nTPM	0.2	Low/trace
OR7A5	ENSG00000188269	Tongue epithelial OR-related transcript	HPA/GTEx tissue detail	Muscle - Skeletal	bulk tissue	nTPM	0	Not detected
OR7A5	ENSG00000188269	Tongue epithelial OR-related transcript	HPA/GTEx tissue detail	Ovary	bulk tissue	nTPM	0	Not detected
OR7A5	ENSG00000188269	Tongue epithelial OR-related transcript	HPA/GTEx tissue detail	Pancreas	bulk tissue	nTPM	0	Not detected
OR7A5	ENSG00000188269	Tongue epithelial OR-related transcript	HPA/GTEx tissue detail	Pituitary	bulk tissue	nTPM	1.7	Detected
OR7A5	ENSG00000188269	Tongue epithelial OR-related transcript	HPA/GTEx tissue detail	Prostate	bulk tissue	nTPM	0.6	Low/trace
OR7A5	ENSG00000188269	Tongue epithelial OR-related transcript	HPA/GTEx tissue detail	Retina	bulk tissue	nTPM	0	Not detected
OR7A5	ENSG00000188269	Tongue epithelial OR-related transcript	HPA/GTEx tissue detail	Skin - Not Sun Exposed (Suprapubic)	bulk tissue	nTPM	0.7	Low/trace
OR7A5	ENSG00000188269	Tongue epithelial OR-related transcript	HPA/GTEx tissue detail	Skin - Sun Exposed (Lower leg)	bulk tissue	nTPM	0.8	Low/trace
OR7A5	ENSG00000188269	Tongue epithelial OR-related transcript	HPA/GTEx tissue detail	Small Intestine - Terminal Ileum	bulk tissue	nTPM	0	Not detected
OR7A5	ENSG00000188269	Tongue epithelial OR-related transcript	HPA/GTEx tissue detail	Spleen	bulk tissue	nTPM	0	Not detected
OR7A5	ENSG00000188269	Tongue epithelial OR-related transcript	HPA/GTEx tissue detail	Stomach	bulk tissue	nTPM	0	Not detected
OR7A5	ENSG00000188269	Tongue epithelial OR-related transcript	HPA/GTEx tissue detail	Testis	bulk tissue	nTPM	1.2	Detected
OR7A5	ENSG00000188269	Tongue epithelial OR-related transcript	HPA/GTEx tissue detail	Thyroid	bulk tissue	nTPM	0	Not detected
OR7A5	ENSG00000188269	Tongue epithelial OR-related transcript	HPA/GTEx tissue detail	Uterus - Endometrium	bulk tissue	nTPM	0	Not detected
OR7A5	ENSG00000188269	Tongue epithelial OR-related transcript	HPA/GTEx tissue detail	Vagina	bulk tissue	nTPM	0.3	Low/trace
OR6Q1	ENSG00000279051	Tongue epithelial OR-related transcript	HPA consensus tissue	adipose tissue	bulk tissue	nTPM	0	Not detected
OR6Q1	ENSG00000279051	Tongue epithelial OR-related transcript	HPA consensus tissue	adrenal gland	bulk tissue	nTPM	0	Not detected
OR6Q1	ENSG00000279051	Tongue epithelial OR-related transcript	HPA consensus tissue	amygdala	bulk tissue	nTPM	0	Not detected
OR6Q1	ENSG00000279051	Tongue epithelial OR-related transcript	HPA consensus tissue	appendix	bulk tissue	nTPM	0	Not detected
OR6Q1	ENSG00000279051	Tongue epithelial OR-related transcript	HPA consensus tissue	basal ganglia	bulk tissue	nTPM	0	Not detected
OR6Q1	ENSG00000279051	Tongue epithelial OR-related transcript	HPA consensus tissue	blood vessel	bulk tissue	nTPM	0	Not detected
OR6Q1	ENSG00000279051	Tongue epithelial OR-related transcript	HPA consensus tissue	bone marrow	bulk tissue	nTPM	0	Not detected
OR6Q1	ENSG00000279051	Tongue epithelial OR-related transcript	HPA consensus tissue	breast	bulk tissue	nTPM	0	Not detected
OR6Q1	ENSG00000279051	Tongue epithelial OR-related transcript	HPA consensus tissue	cerebellum	bulk tissue	nTPM	0	Not detected
OR6Q1	ENSG00000279051	Tongue epithelial OR-related transcript	HPA consensus tissue	cerebral cortex	bulk tissue	nTPM	0	Not detected
OR6Q1	ENSG00000279051	Tongue epithelial OR-related transcript	HPA consensus tissue	cervix	bulk tissue	nTPM	0	Not detected
OR6Q1	ENSG00000279051	Tongue epithelial OR-related transcript	HPA consensus tissue	choroid plexus	bulk tissue	nTPM	0	Not detected
OR6Q1	ENSG00000279051	Tongue epithelial OR-related transcript	HPA consensus tissue	colon	bulk tissue	nTPM	0	Not detected
OR6Q1	ENSG00000279051	Tongue epithelial OR-related transcript	HPA consensus tissue	duodenum	bulk tissue	nTPM	0	Not detected
OR6Q1	ENSG00000279051	Tongue epithelial OR-related transcript	HPA consensus tissue	endometrium	bulk tissue	nTPM	0	Not detected
OR6Q1	ENSG00000279051	Tongue epithelial OR-related transcript	HPA consensus tissue	epididymis	bulk tissue	nTPM	0	Not detected
OR6Q1	ENSG00000279051	Tongue epithelial OR-related transcript	HPA consensus tissue	esophagus	bulk tissue	nTPM	0	Not detected
OR6Q1	ENSG00000279051	Tongue epithelial OR-related transcript	HPA consensus tissue	fallopian tube	bulk tissue	nTPM	0	Not detected
OR6Q1	ENSG00000279051	Tongue epithelial OR-related transcript	HPA consensus tissue	gallbladder	bulk tissue	nTPM	0	Not detected
OR6Q1	ENSG00000279051	Tongue epithelial OR-related transcript	HPA consensus tissue	heart muscle	bulk tissue	nTPM	0	Not detected
OR6Q1	ENSG00000279051	Tongue epithelial OR-related transcript	HPA consensus tissue	hippocampal formation	bulk tissue	nTPM	0	Not detected
OR6Q1	ENSG00000279051	Tongue epithelial OR-related transcript	HPA consensus tissue	hypothalamus	bulk tissue	nTPM	0	Not detected
OR6Q1	ENSG00000279051	Tongue epithelial OR-related transcript	HPA consensus tissue	kidney	bulk tissue	nTPM	0	Not detected
OR6Q1	ENSG00000279051	Tongue epithelial OR-related transcript	HPA consensus tissue	liver	bulk tissue	nTPM	0	Not detected
OR6Q1	ENSG00000279051	Tongue epithelial OR-related transcript	HPA consensus tissue	lung	bulk tissue	nTPM	0	Not detected
OR6Q1	ENSG00000279051	Tongue epithelial OR-related transcript	HPA consensus tissue	lymph node	bulk tissue	nTPM	0	Not detected
OR6Q1	ENSG00000279051	Tongue epithelial OR-related transcript	HPA consensus tissue	midbrain	bulk tissue	nTPM	0	Not detected
OR6Q1	ENSG00000279051	Tongue epithelial OR-related transcript	HPA consensus tissue	ovary	bulk tissue	nTPM	0	Not detected
OR6Q1	ENSG00000279051	Tongue epithelial OR-related transcript	HPA consensus tissue	pancreas	bulk tissue	nTPM	0	Not detected
OR6Q1	ENSG00000279051	Tongue epithelial OR-related transcript	HPA consensus tissue	parathyroid gland	bulk tissue	nTPM	0	Not detected
OR6Q1	ENSG00000279051	Tongue epithelial OR-related transcript	HPA consensus tissue	pituitary gland	bulk tissue	nTPM	0	Not detected
OR6Q1	ENSG00000279051	Tongue epithelial OR-related transcript	HPA consensus tissue	placenta	bulk tissue	nTPM	0	Not detected
OR6Q1	ENSG00000279051	Tongue epithelial OR-related transcript	HPA consensus tissue	prostate	bulk tissue	nTPM	0	Not detected
OR6Q1	ENSG00000279051	Tongue epithelial OR-related transcript	HPA consensus tissue	rectum	bulk tissue	nTPM	0	Not detected
OR6Q1	ENSG00000279051	Tongue epithelial OR-related transcript	HPA consensus tissue	retina	bulk tissue	nTPM	0	Not detected
OR6Q1	ENSG00000279051	Tongue epithelial OR-related transcript	HPA consensus tissue	salivary gland	bulk tissue	nTPM	0	Not detected
OR6Q1	ENSG00000279051	Tongue epithelial OR-related transcript	HPA consensus tissue	seminal vesicle	bulk tissue	nTPM	0	Not detected
OR6Q1	ENSG00000279051	Tongue epithelial OR-related transcript	HPA consensus tissue	skeletal muscle	bulk tissue	nTPM	0	Not detected
OR6Q1	ENSG00000279051	Tongue epithelial OR-related transcript	HPA consensus tissue	skin	bulk tissue	nTPM	0	Not detected
OR6Q1	ENSG00000279051	Tongue epithelial OR-related transcript	HPA consensus tissue	small intestine	bulk tissue	nTPM	0	Not detected
OR6Q1	ENSG00000279051	Tongue epithelial OR-related transcript	HPA consensus tissue	smooth muscle	bulk tissue	nTPM	0	Not detected
OR6Q1	ENSG00000279051	Tongue epithelial OR-related transcript	HPA consensus tissue	spinal cord	bulk tissue	nTPM	0	Not detected
OR6Q1	ENSG00000279051	Tongue epithelial OR-related transcript	HPA consensus tissue	spleen	bulk tissue	nTPM	0	Not detected
OR6Q1	ENSG00000279051	Tongue epithelial OR-related transcript	HPA consensus tissue	stomach	bulk tissue	nTPM	0	Not detected
OR6Q1	ENSG00000279051	Tongue epithelial OR-related transcript	HPA consensus tissue	testis	bulk tissue	nTPM	0	Not detected
OR6Q1	ENSG00000279051	Tongue epithelial OR-related transcript	HPA consensus tissue	thymus	bulk tissue	nTPM	0	Not detected
OR6Q1	ENSG00000279051	Tongue epithelial OR-related transcript	HPA consensus tissue	thyroid gland	bulk tissue	nTPM	0	Not detected
OR6Q1	ENSG00000279051	Tongue epithelial OR-related transcript	HPA consensus tissue	tongue	bulk tissue	nTPM	0	Not detected
OR6Q1	ENSG00000279051	Tongue epithelial OR-related transcript	HPA consensus tissue	tonsil	bulk tissue	nTPM	0	Not detected
OR6Q1	ENSG00000279051	Tongue epithelial OR-related transcript	HPA consensus tissue	urinary bladder	bulk tissue	nTPM	0	Not detected
OR6Q1	ENSG00000279051	Tongue epithelial OR-related transcript	HPA consensus tissue	vagina	bulk tissue	nTPM	0	Not detected
OR6Q1	ENSG00000279051	Tongue epithelial OR-related transcript	HPA/GTEx tissue	adipose tissue	bulk tissue	nTPM	0	Not detected
OR6Q1	ENSG00000279051	Tongue epithelial OR-related transcript	HPA/GTEx tissue	adrenal gland	bulk tissue	nTPM	0	Not detected
OR6Q1	ENSG00000279051	Tongue epithelial OR-related transcript	HPA/GTEx tissue	amygdala	bulk tissue	nTPM	0	Not detected
OR6Q1	ENSG00000279051	Tongue epithelial OR-related transcript	HPA/GTEx tissue	basal ganglia	bulk tissue	nTPM	0	Not detected
OR6Q1	ENSG00000279051	Tongue epithelial OR-related transcript	HPA/GTEx tissue	blood vessel	bulk tissue	nTPM	0	Not detected
OR6Q1	ENSG00000279051	Tongue epithelial OR-related transcript	HPA/GTEx tissue	breast	bulk tissue	nTPM	0	Not detected
OR6Q1	ENSG00000279051	Tongue epithelial OR-related transcript	HPA/GTEx tissue	cerebellum	bulk tissue	nTPM	0	Not detected
OR6Q1	ENSG00000279051	Tongue epithelial OR-related transcript	HPA/GTEx tissue	cerebral cortex	bulk tissue	nTPM	0	Not detected
OR6Q1	ENSG00000279051	Tongue epithelial OR-related transcript	HPA/GTEx tissue	cervix	bulk tissue	nTPM	0	Not detected
OR6Q1	ENSG00000279051	Tongue epithelial OR-related transcript	HPA/GTEx tissue	colon	bulk tissue	nTPM	0	Not detected
OR6Q1	ENSG00000279051	Tongue epithelial OR-related transcript	HPA/GTEx tissue	endometrium	bulk tissue	nTPM	0	Not detected
OR6Q1	ENSG00000279051	Tongue epithelial OR-related transcript	HPA/GTEx tissue	esophagus	bulk tissue	nTPM	0	Not detected
OR6Q1	ENSG00000279051	Tongue epithelial OR-related transcript	HPA/GTEx tissue	fallopian tube	bulk tissue	nTPM	0	Not detected
OR6Q1	ENSG00000279051	Tongue epithelial OR-related transcript	HPA/GTEx tissue	heart muscle	bulk tissue	nTPM	0	Not detected
OR6Q1	ENSG00000279051	Tongue epithelial OR-related transcript	HPA/GTEx tissue	hippocampal formation	bulk tissue	nTPM	0	Not detected
OR6Q1	ENSG00000279051	Tongue epithelial OR-related transcript	HPA/GTEx tissue	hypothalamus	bulk tissue	nTPM	0	Not detected
OR6Q1	ENSG00000279051	Tongue epithelial OR-related transcript	HPA/GTEx tissue	kidney	bulk tissue	nTPM	0	Not detected
OR6Q1	ENSG00000279051	Tongue epithelial OR-related transcript	HPA/GTEx tissue	liver	bulk tissue	nTPM	0	Not detected
OR6Q1	ENSG00000279051	Tongue epithelial OR-related transcript	HPA/GTEx tissue	lung	bulk tissue	nTPM	0	Not detected
OR6Q1	ENSG00000279051	Tongue epithelial OR-related transcript	HPA/GTEx tissue	midbrain	bulk tissue	nTPM	0	Not detected
OR6Q1	ENSG00000279051	Tongue epithelial OR-related transcript	HPA/GTEx tissue	ovary	bulk tissue	nTPM	0	Not detected
OR6Q1	ENSG00000279051	Tongue epithelial OR-related transcript	HPA/GTEx tissue	pancreas	bulk tissue	nTPM	0	Not detected
OR6Q1	ENSG00000279051	Tongue epithelial OR-related transcript	HPA/GTEx tissue	pituitary gland	bulk tissue	nTPM	0	Not detected
OR6Q1	ENSG00000279051	Tongue epithelial OR-related transcript	HPA/GTEx tissue	prostate	bulk tissue	nTPM	0	Not detected
OR6Q1	ENSG00000279051	Tongue epithelial OR-related transcript	HPA/GTEx tissue	retina	bulk tissue	nTPM	0	Not detected
OR6Q1	ENSG00000279051	Tongue epithelial OR-related transcript	HPA/GTEx tissue	salivary gland	bulk tissue	nTPM	0	Not detected
OR6Q1	ENSG00000279051	Tongue epithelial OR-related transcript	HPA/GTEx tissue	skeletal muscle	bulk tissue	nTPM	0	Not detected
OR6Q1	ENSG00000279051	Tongue epithelial OR-related transcript	HPA/GTEx tissue	skin	bulk tissue	nTPM	0	Not detected
OR6Q1	ENSG00000279051	Tongue epithelial OR-related transcript	HPA/GTEx tissue	small intestine	bulk tissue	nTPM	0	Not detected
OR6Q1	ENSG00000279051	Tongue epithelial OR-related transcript	HPA/GTEx tissue	spinal cord	bulk tissue	nTPM	0	Not detected
OR6Q1	ENSG00000279051	Tongue epithelial OR-related transcript	HPA/GTEx tissue	spleen	bulk tissue	nTPM	0	Not detected
OR6Q1	ENSG00000279051	Tongue epithelial OR-related transcript	HPA/GTEx tissue	stomach	bulk tissue	nTPM	0	Not detected
OR6Q1	ENSG00000279051	Tongue epithelial OR-related transcript	HPA/GTEx tissue	testis	bulk tissue	nTPM	0	Not detected
OR6Q1	ENSG00000279051	Tongue epithelial OR-related transcript	HPA/GTEx tissue	thyroid gland	bulk tissue	nTPM	0	Not detected
OR6Q1	ENSG00000279051	Tongue epithelial OR-related transcript	HPA/GTEx tissue	urinary bladder	bulk tissue	nTPM	0	Not detected
OR6Q1	ENSG00000279051	Tongue epithelial OR-related transcript	HPA/GTEx tissue	vagina	bulk tissue	nTPM	0	Not detected
OR6Q1	ENSG00000279051	Tongue epithelial OR-related transcript	HPA/GTEx tissue detail	Adipose - Subcutaneous	bulk tissue	nTPM	0	Not detected
OR6Q1	ENSG00000279051	Tongue epithelial OR-related transcript	HPA/GTEx tissue detail	Adipose - Visceral (Omentum)	bulk tissue	nTPM	0	Not detected
OR6Q1	ENSG00000279051	Tongue epithelial OR-related transcript	HPA/GTEx tissue detail	Adrenal Gland	bulk tissue	nTPM	0	Not detected
OR6Q1	ENSG00000279051	Tongue epithelial OR-related transcript	HPA/GTEx tissue detail	Artery - Aorta	bulk tissue	nTPM	0	Not detected
OR6Q1	ENSG00000279051	Tongue epithelial OR-related transcript	HPA/GTEx tissue detail	Artery - Coronary	bulk tissue	nTPM	0	Not detected
OR6Q1	ENSG00000279051	Tongue epithelial OR-related transcript	HPA/GTEx tissue detail	Artery - Tibial	bulk tissue	nTPM	0	Not detected
OR6Q1	ENSG00000279051	Tongue epithelial OR-related transcript	HPA/GTEx tissue detail	Bladder	bulk tissue	nTPM	0	Not detected
OR6Q1	ENSG00000279051	Tongue epithelial OR-related transcript	HPA/GTEx tissue detail	Brain - Amygdala	bulk tissue	nTPM	0	Not detected
OR6Q1	ENSG00000279051	Tongue epithelial OR-related transcript	HPA/GTEx tissue detail	Brain - Anterior cingulate cortex (BA24)	bulk tissue	nTPM	0	Not detected
OR6Q1	ENSG00000279051	Tongue epithelial OR-related transcript	HPA/GTEx tissue detail	Brain - Caudate (basal ganglia)	bulk tissue	nTPM	0	Not detected
OR6Q1	ENSG00000279051	Tongue epithelial OR-related transcript	HPA/GTEx tissue detail	Brain - Cerebellar Hemisphere	bulk tissue	nTPM	0	Not detected
OR6Q1	ENSG00000279051	Tongue epithelial OR-related transcript	HPA/GTEx tissue detail	Brain - Cerebellum	bulk tissue	nTPM	0	Not detected
OR6Q1	ENSG00000279051	Tongue epithelial OR-related transcript	HPA/GTEx tissue detail	Brain - Cortex	bulk tissue	nTPM	0	Not detected
OR6Q1	ENSG00000279051	Tongue epithelial OR-related transcript	HPA/GTEx tissue detail	Brain - Frontal Cortex (BA9)	bulk tissue	nTPM	0	Not detected
OR6Q1	ENSG00000279051	Tongue epithelial OR-related transcript	HPA/GTEx tissue detail	Brain - Hippocampus	bulk tissue	nTPM	0	Not detected
OR6Q1	ENSG00000279051	Tongue epithelial OR-related transcript	HPA/GTEx tissue detail	Brain - Hypothalamus	bulk tissue	nTPM	0	Not detected
OR6Q1	ENSG00000279051	Tongue epithelial OR-related transcript	HPA/GTEx tissue detail	Brain - Nucleus accumbens (basal ganglia)	bulk tissue	nTPM	0	Not detected
OR6Q1	ENSG00000279051	Tongue epithelial OR-related transcript	HPA/GTEx tissue detail	Brain - Putamen (basal ganglia)	bulk tissue	nTPM	0	Not detected
OR6Q1	ENSG00000279051	Tongue epithelial OR-related transcript	HPA/GTEx tissue detail	Brain - Spinal cord (cervical c-1)	bulk tissue	nTPM	0	Not detected
OR6Q1	ENSG00000279051	Tongue epithelial OR-related transcript	HPA/GTEx tissue detail	Brain - Substantia nigra	bulk tissue	nTPM	0	Not detected
OR6Q1	ENSG00000279051	Tongue epithelial OR-related transcript	HPA/GTEx tissue detail	Breast - Mammary Tissue	bulk tissue	nTPM	0	Not detected
OR6Q1	ENSG00000279051	Tongue epithelial OR-related transcript	HPA/GTEx tissue detail	Cervix - Ectocervix	bulk tissue	nTPM	0	Not detected
OR6Q1	ENSG00000279051	Tongue epithelial OR-related transcript	HPA/GTEx tissue detail	Cervix - Endocervix	bulk tissue	nTPM	0	Not detected
OR6Q1	ENSG00000279051	Tongue epithelial OR-related transcript	HPA/GTEx tissue detail	Colon - Sigmoid	bulk tissue	nTPM	0	Not detected
OR6Q1	ENSG00000279051	Tongue epithelial OR-related transcript	HPA/GTEx tissue detail	Colon - Transverse	bulk tissue	nTPM	0	Not detected
OR6Q1	ENSG00000279051	Tongue epithelial OR-related transcript	HPA/GTEx tissue detail	Esophagus - Mucosa	bulk tissue	nTPM	0	Not detected
OR6Q1	ENSG00000279051	Tongue epithelial OR-related transcript	HPA/GTEx tissue detail	Fallopian Tube	bulk tissue	nTPM	0	Not detected
OR6Q1	ENSG00000279051	Tongue epithelial OR-related transcript	HPA/GTEx tissue detail	Heart - Atrial Appendage	bulk tissue	nTPM	0	Not detected
OR6Q1	ENSG00000279051	Tongue epithelial OR-related transcript	HPA/GTEx tissue detail	Heart - Left Ventricle	bulk tissue	nTPM	0	Not detected
OR6Q1	ENSG00000279051	Tongue epithelial OR-related transcript	HPA/GTEx tissue detail	Kidney - Cortex	bulk tissue	nTPM	0	Not detected
OR6Q1	ENSG00000279051	Tongue epithelial OR-related transcript	HPA/GTEx tissue detail	Kidney - Medulla	bulk tissue	nTPM	0	Not detected
OR6Q1	ENSG00000279051	Tongue epithelial OR-related transcript	HPA/GTEx tissue detail	Liver	bulk tissue	nTPM	0	Not detected
OR6Q1	ENSG00000279051	Tongue epithelial OR-related transcript	HPA/GTEx tissue detail	Lung	bulk tissue	nTPM	0	Not detected
OR6Q1	ENSG00000279051	Tongue epithelial OR-related transcript	HPA/GTEx tissue detail	Minor Salivary Gland	bulk tissue	nTPM	0	Not detected
OR6Q1	ENSG00000279051	Tongue epithelial OR-related transcript	HPA/GTEx tissue detail	Muscle - Skeletal	bulk tissue	nTPM	0	Not detected
OR6Q1	ENSG00000279051	Tongue epithelial OR-related transcript	HPA/GTEx tissue detail	Ovary	bulk tissue	nTPM	0	Not detected
OR6Q1	ENSG00000279051	Tongue epithelial OR-related transcript	HPA/GTEx tissue detail	Pancreas	bulk tissue	nTPM	0	Not detected
OR6Q1	ENSG00000279051	Tongue epithelial OR-related transcript	HPA/GTEx tissue detail	Pituitary	bulk tissue	nTPM	0	Not detected
OR6Q1	ENSG00000279051	Tongue epithelial OR-related transcript	HPA/GTEx tissue detail	Prostate	bulk tissue	nTPM	0	Not detected
OR6Q1	ENSG00000279051	Tongue epithelial OR-related transcript	HPA/GTEx tissue detail	Retina	bulk tissue	nTPM	0	Not detected
OR6Q1	ENSG00000279051	Tongue epithelial OR-related transcript	HPA/GTEx tissue detail	Skin - Not Sun Exposed (Suprapubic)	bulk tissue	nTPM	0	Not detected
OR6Q1	ENSG00000279051	Tongue epithelial OR-related transcript	HPA/GTEx tissue detail	Skin - Sun Exposed (Lower leg)	bulk tissue	nTPM	0	Not detected
OR6Q1	ENSG00000279051	Tongue epithelial OR-related transcript	HPA/GTEx tissue detail	Small Intestine - Terminal Ileum	bulk tissue	nTPM	0	Not detected
OR6Q1	ENSG00000279051	Tongue epithelial OR-related transcript	HPA/GTEx tissue detail	Spleen	bulk tissue	nTPM	0	Not detected
OR6Q1	ENSG00000279051	Tongue epithelial OR-related transcript	HPA/GTEx tissue detail	Stomach	bulk tissue	nTPM	0	Not detected
OR6Q1	ENSG00000279051	Tongue epithelial OR-related transcript	HPA/GTEx tissue detail	Testis	bulk tissue	nTPM	0	Not detected
OR6Q1	ENSG00000279051	Tongue epithelial OR-related transcript	HPA/GTEx tissue detail	Thyroid	bulk tissue	nTPM	0	Not detected
OR6Q1	ENSG00000279051	Tongue epithelial OR-related transcript	HPA/GTEx tissue detail	Uterus - Endometrium	bulk tissue	nTPM	0	Not detected
OR6Q1	ENSG00000279051	Tongue epithelial OR-related transcript	HPA/GTEx tissue detail	Vagina	bulk tissue	nTPM	0	Not detected

## Sheet: Notes
Notes for interpretation
Data sources	HPA consensus tissue, HPA/GTEx tissue, and HPA/GTEx tissue detail selected CSV exports.
Selected oral-related tissues	HPA consensus: tongue, salivary gland, tonsil, esophagus; HPA/GTEx: salivary gland, esophagus; HPA/GTEx detail: Minor Salivary Gland, Esophagus - Mucosa.
Detection classification	Detected: nTPM ≥ 1; Low/trace: 0 < nTPM < 1; Not detected: nTPM = 0.
Limitations	OR genes are low-abundance transcripts with high sequence similarity; bulk tissue data are not cell-type specific; public data do not establish receptor protein localization or functional signaling.
Recommended manuscript wording	The public database survey indicated low or variable OR transcript signals in selected oral or oral-related tissues. These data should be interpreted as supportive and hypothesis-generating rather than definitive evidence of functional OR signaling.
